# Supplementary material for: Exploration of the Nuclear Proteomes in the Ciliate Oxytricha trifallax
Source: Microorganisms. 2023 Jan 30;11(2):343. doi: 10.3390/microorganisms11020343 (PMC9958989; doi:10.3390/microorganisms11020343)
Supplement: Supplementary file 1 [file microorganisms-11-00343-s001.zip]

Archive with 8 entries (7 files):
- microorganisms-2102997-supplementary/
- microorganisms-2102997-supplementary/tableS1.xlsx
- microorganisms-2102997-supplementary/tableS2.xlsx
- microorganisms-2102997-supplementary/tableS3.xlsx
- microorganisms-2102997-supplementary/tableS4.xlsx
- microorganisms-2102997-supplementary/tableS5.xlsx
- microorganisms-2102997-supplementary/tableS6.xlsx
- microorganisms-2102997-supplementary/tableS7.xlsx
