# Supplementary material for: Exploration of the Nuclear Proteomes in the Ciliate Oxytricha trifallax
Source: Microorganisms. 2023 Jan 30;11(2):343. doi: 10.3390/microorganisms11020343 (PMC9958989; doi:10.3390/microorganisms11020343)
Supplement: Supplementary file 1 [file microorganisms-11-00343-s001.zip › microorganisms-2102997-supplementary/tableS1.xlsx]

## Sheet: all
ID	Description	Length (AA)	Unique peptides	MS/MS count	Avg MAC intensity	Avg MIC intensity	Log2(MIC/MAC)	adjusted p-value
Contig16838.0v1.g20239.t1	Hypothetical protein	133	3	31	6342.46	1126.53	-2.49316	0.021885
Contig11635.0v1.g20595.t1	Vacuolar protein-sorting-associated protein 4	426	1	1	7.54811	14.2929	0.921112	0.160059
Contig1001.1i3.g26206.t1	Hypothetical protein	316	1	1	13.2297	4.04806	-1.70848	0.0105454
Contig10015.0.g36532.t1	Hypothetical protein	2206	1	2	12.2948	98.2597	2.99855	0.0486065
Contig11929.0.g48156.t1	Hypothetical protein	711	1	2	0.401251	5.41016	3.75309	0.0540723
Contig10020.0.0i2.g41843.t1	Hypothetical protein	431	1	1	2.26435	5.31421	1.23076	0.0736705
Contig10023.0v1.g22766.t1	Hypothetical protein	515	6	9	26.9603	10.5665	-1.35133	0.0551939
Contig10023.0v1.g22767.t1	Kinesin	785	2	2	0.595981	8.77862	3.88066	0.0255963
Contig10029.0i2.g15519.t1	Acyl-coenzyme A oxidase	677	2	3	8.22057	19.5578	1.25043	0.0690391
Contig10030.0v2.g4814.t1	Hypothetical protein	171	2	2	5.02678	29.4594	2.55102	0.0320787
Contig10033.0.g31758.t1	Peptidylprolyl isomerase	621	14	30	219.004	363.975	0.732883	0.110018
Contig10033.0v1.g22108.t1	Phospholipid-transporting ATPase	1180	5	10	33.4595	120.873	1.853	0.0886948
Contig10036.0i1v1.g4660.t1	Tldc domain-containing protein	732	10	21	497.626	152.02	-1.71081	0.0347289
Contig1004.1v1.g17989.t1	Hypothetical protein	483	5	6	10.3165	44.9061	2.12195	0.0333078
Contig10041.0i1v1.g25219.t1	Myosin light chain kinase	860	2	5	93.4502	240.952	1.36647	0.0762975
Contig10042.0i1.g18199.t1	Hypothetical protein	231	11	40	77.7497	889.887	3.51671	0.0834436
Contig10046.0.g109.t1	Calcium-dependent protein kinase 3	491	6	6	14.9689	47.2747	1.6591	0.0345272
Contig10049.0v1.g33206.t1	Hypothetical protein	1260	11	17	17.5378	74.8559	2.09365	0.055422
Contig1005.1i1v1.g4266.t1	RINGv domain containing protein	535	2	2	3.08171	9.77597	1.66551	0.0464671
Contig10050.0i2.g30485.t1	ATP-dependent RNA helicase DDX24	780	27	73	4067.02	355.708	-3.5152	0.00174103
Contig10052.0i1v1.g19621.t1	Hypothetical protein	208	12	26	3176.23	188.355	-4.07579	0.0122184
Contig10052.0i2v2.g19640.t1	Vacuolar protein sorting-associated protein 35	795	2	3	4.16738	10.7418	1.36603	0.0335746
Contig10054.0.1i1.g27885.t1	Hypothetical protein	620	1	1	0.816798	7.73262	3.24291	0.165978
Contig1006.1i2v2.g10517.t1	Chaperone regulator	450	11	27	440.164	895.725	1.02502	0.0471239
Contig10061.0v1.g21679.t1	Hypothetical protein	858	1	1	0.236386	1.31384	2.47457	0.0499317
Contig10063.0v1.g3750.t1	UMP-CMP kinase	195	2	3	10.806	27.8133	1.36394	0.0502143
Contig10072.0v1.g3102.t1	Px domain containing protein	1023	2	2	2.4865	10.236	2.04146	0.447336
Contig10073.0.g13947.t1	Acyl-coenzyme A oxidase	687	3	4	25.6725	28.2535	0.138204	0.604656
Contig4396.0.g25815.t1	Hypothetical protein	2307	2	2	3.27406	44.758	3.77299	0.0317051
Contig10079.0.g47238.t1	Hypothetical protein	1371	18	38	50.8968	459.287	3.17375	0.041383
Contig1008.1i1v1.g2375.t1	Hypothetical protein	586	14	24	65.4283	261.32	1.99783	0.136831
Contig1008.1i1v1.g2376.t1	Hypothetical protein	470	18	42	101.158	1120.13	3.46898	0.0876205
Contig1008.1i1v1.g2377.t1	Hypothetical protein	273	5	13	22.8456	230.838	3.3369	0.127894
Contig10099.0.1.g41133.t1	Hypothetical protein	318	6	13	153.393	688.498	2.16622	0.23839
Contig101.0i1.g20204.t1	Hypothetical protein	175	1	1	4.58668	13.2091	1.52601	0.0489441
Contig10100.0.g45460.t1	Hypothetical protein	429	7	11	9.55145	36.0715	1.91707	0.00844276
Contig1011.1i2.g4286.t1	Hypothetical protein	832	7	11	19.7762	89.1666	2.17274	0.0847723
Contig10114.0.1.g26951.t1	Hypothetical protein	194	5	11	164.484	23.2005	-2.82571	0.00129337
Contig10116.0v1.g7150.t1	Hypothetical protein	132	6	6	16.515	178.705	3.43573	0.060244
Contig10117.0i1.g33067.t1	Heat shock factor-binding protein 1	85	1	2	7.14854	5.79548	-0.302721	0.604998
Contig10117.0i1.g33066.t1	Hypothetical protein	96	1	5	21.9931	103.395	2.23304	0.112937
Contig10124.0v1.g683.t1	KRR1 small subunit processome component	383	18	47	1249.49	107.907	-3.53349	0.0155924
Contig10125.0i1v1.g35774.t2	Phospholipid-transporting ATPase	1244	1	1	0.558298	2.31935	2.05461	0.053877
Contig10126.0.g45532.t1	Poly [ADP-ribose] polymerase	2739	72	160	3231.45	414.794	-2.96171	0.0381098
Contig1013.1v1.g23493.t1	Telomerase reverse transcriptase	1135	8	10	44.6244	48.2319	0.112155	0.640304
Contig10131.0.1i1.g41433.t1	Hypothetical protein	227	3	4	11.8539	50.2818	2.08467	0.0373953
Contig11390.0v3.g9782.t1	Ribosomal protein rpl12	164	7	41	4607.69	2156.21	-1.09555	0.0323459
Contig10134.0i2.g27797.t1	Splicing factor	508	10	14	131.414	179.08	0.446491	0.0959255
Contig10136.0v1.g41785.t1	Alkyldihydroxyacetonephosphate synthase	649	10	15	55.828	85.0474	0.607277	0.137548
Contig10139.0i1.g3074.t1	Methylase involved in ubiquinone/menaquinone biosynthesis	224	1	2	3.00599	6.90388	1.19957	0.06935
Contig1014.1v1.g14958.t1	Hypothetical protein	232	10	45	1008.65	185.608	-2.44209	0.00119528
Contig10140.0v1.g11301.t1	Ribosomal protein RPL15	204	9	28	2303.03	534.204	-2.10807	0.0195142
Contig10140.0v1.g11302.t1	Hypothetical protein	1009	1	2	0.18628	2.99212	4.00562	0.0666303
Contig10141.0i1v1.g33611.t1	Calcium-dependent protein kinase	474	1	1	4.55275	6.49634	0.512889	0.1461
Contig10142.0i1.g11864.t1	Glutathione s-n-terminal domain protein	243	6	6	30.1885	66.9132	1.14829	0.058959
Contig10143.0i1v1.g22724.t1	Hypothetical protein	903	2	2	3.9663	5.26299	0.408089	0.140175
Contig10145.0.g28416.t1	Alpha-glucosidase	1954	6	7	26.6709	30.5693	0.196819	0.621481
Contig10147.0.0.g19628.t1	Hypothetical protein	939	3	3	3.24225	4.45608	0.458779	0.244582
Contig93.1v1.g3748.t1	Hypothetical protein	104	7	57	2102.23	3239.11	0.623679	0.402265
Contig10149.0.1v1.g34525.t1	Hypothetical protein	803	17	27	42.1678	195.362	2.21193	0.0888289
Contig10153.0i1.g38251.t1	Serine/threonine protein kinase	856	16	42	425.742	895.473	1.07267	0.0450622
Contig10158.0v1.g17531.t1	TRAF-type zinc finger family protein	567	6	11	17.4865	42.9306	1.29577	0.0399161
Contig10159.0.g42119.t1	Hypothetical protein	235	8	24	102.133	552.243	2.43485	0.037225
Contig10169.0.g38502.t1	Large ribosomal subunit L27	145	7	13	1226.95	370.431	-1.7278	0.0217941
Contig10191.0v1.g1823.t1	Hypothetical protein	411	2	3	0.602048	5.90244	3.29336	0.0937187
Contig10192.0v1.g3123.t1	Protein kinase domain containing protein	529	18	37	60.1125	720.797	3.58386	0.0826803
Contig15755.0.1v1.g35091.t1	Vesicle-associated membrane protein 4-like	236	3	3	3.36089	28.9789	3.10808	0.047646
Contig10216.0v2.g29436.t1	Oxygen-in-dependent coproporphyrinogen III family protein, putative	283	3	6	16.6848	29.7049	0.832169	0.0346131
Contig10217.0i1v2.g16980.t1	Tpr domain containing protein	351	2	2	20.173	4.13598	-2.28613	0.0319478
Contig3407.0.1i1.g27053.t1	Hypothetical protein	219	1	1	0.150123	2.13503	3.83004	0.0634381
Contig10225.0v1.g1739.t1	V-type proton ATPase subunit a	862	3	3	4.99844	4.80903	-0.0557317	0.869856
Contig10238.0.0v2.g23353.t1	Activating signal cointegrator 1	876	4	4	11.1099	20.9807	0.917211	0.00908825
Contig10249.0i1.g28142.t1	Casein kinase II subunit alpha	351	4	4	32.2706	48.7981	0.596602	0.435515
Contig13206.0.0.g47437.t1	Methylcrotonyl-CoA carboxylase biotin-containing subunit	679	1	1	0.775566	0.731019	-0.0853404	0.940936
Contig10255.0.g3525.t1	Protein disulfide-isomerase 2	617	17	41	643.987	483.772	-0.412702	0.282035
Contig10257.0.g15000.t1	Hypothetical protein	697	1	1	1.84204	0.256104	-2.8465	0.0336995
Contig1027.0i1.g7159.t1	DNA polymerase epsilon catalytic subunit A	2288	5	5	19.0035	46.8981	1.30326	0.0654066
Contig10279.0.g31584.t1	WD repeat domain 61	308	6	12	234.589	117.926	-0.992258	0.0283035
Contig10280.0.g40223.t1	Glutaryl-CoA dehydrogenase	385	11	25	374.684	630.209	0.750157	0.0837073
Contig10284.0.g42162.t1	Hypothetical protein	137	5	7	18.6205	80.4239	2.11073	0.0515603
Contig10288.0.g34174.t1	Hypothetical protein	2369	2	3	2.06222	15.4721	2.9074	0.0379444
Contig103.1i1.g18834.t1	Hypothetical protein	560	5	6	8.49428	19.0766	1.16724	0.123296
Contig1030.1i1.g27217.t1	Nucleosome assembly protein 1, putative	252	2	2	1.85837	2.16448	0.219985	0.595586
Contig10305.0.g35078.t1	Cysteine protease family c02	1011	6	10	5.44631	45.4932	3.0623	0.0321401
Contig10320.0.g14479.t1	Hypothetical protein	623	19	32	82.1658	314.519	1.93654	0.0434905
Contig10324.0v2.g24059.t1	Nuclear LIM factor interactorinteracting protein hyphal form putative	464	6	10	17.3571	113.765	2.71246	0.0799047
Contig10327.0.1v1.g17193.t1	AP complex subunit beta	977	7	11	21.9775	62.6707	1.51177	0.0659725
Contig10339.0i1.g14169.t1	Hypothetical protein	1299	2	2	0.921657	4.41168	2.25903	0.0886948
Contig15777.0v1.g10187.t1	Growth arrest-specific protein 2	176	1	1	1.53745	5.46434	1.82951	0.0598094
Contig15951.0v1.g23402.t1	Hypothetical protein	839	6	9	7.31292	14.2048	0.957858	0.0576785
Contig10363.0.g47969.t1	Hypothetical protein	907	7	10	54.2701	86.3431	0.669925	0.150292
Contig10376.0v2.g7278.t1	C2 domain containing protein	322	2	2	6.88442	12.6694	0.879941	0.0231131
Contig10377.0i1v4.g279.t1	Hypothetical protein	140	6	14	157.227	681.394	2.11564	0.215649
Contig1038.0i1v1.g10475.t1	TPR Domain containing protein	460	7	12	32.8527	156.262	2.24988	0.0375889
Contig10386.0.g3843.t1	Trafficking protein particle complex subunit, putative	454	1	1	0.612503	0.0907969	-2.754	0.06555
Contig10386.0.g3844.t1	Hypothetical protein	236	1	1	0.511611	3.43418	2.74685	0.00549339
Contig10395.0v1.g9497.t1	Myosin light chain kinase	829	21	46	218.254	439.577	1.01011	0.0737968
Contig10396.0.g6104.t1	B9 domain-containing protein 2	208	2	4	8.47684	66.8215	2.97871	0.059402
Contig104.1.g42215.t1	AmmeMemoRadiSam system protein B	378	5	9	72.9731	18.0193	-2.01782	0.0520811
Contig10402.0v2.g4288.t1	Hypothetical protein	258	15	49	3207.26	213.678	-3.90783	0.0298498
Contig10406.0.g14055.t1	Hypothetical protein	390	1	2	0.129721	1.93497	3.89883	0.0566017
Contig10413.0v1.g33811.t1	Hypothetical protein	381	10	20	55.0749	310.693	2.49602	0.0486065
Contig19895.0v2.g29923.t1	tRNA (guanine(26)-N(2))-dimethyltransferase	577	6	8	38.8727	40.8092	0.0701387	0.838585
Contig21794.0.g36827.t1	Hypothetical protein	1306	3	5	7.9415	41.106	2.37186	0.0517113
Contig10433.0v1.g12695.t1	Hypothetical protein	427	1	1	0.91041	2.53632	1.47815	0.0300108
Contig10437.0v1.g35871.t1	Hypothetical protein	124	1	1	0.302602	1.15487	1.93224	0.0325792
Contig1044.0i1.g24657.t1	At-rich interactive domain-containing protein 2	677	4	8	41.161	4.92048	-3.06441	0.0380773
Contig10447.0v2.g20655.t1	Meiosis-specific nuclear structural protein 1	424	7	10	10.4029	35.0309	1.75164	0.045762
Contig9941.0v1.g30581.t1	Hypothetical protein	656	6	7	1.829	10.9967	2.58794	0.0437524
Contig1046.1i1.g22976.t1	Cholinephosphate cytidylyltransferase	443	18	43	2404.82	184.324	-3.70561	0.0338979
Contig10466.0.g37874.t1	Hypothetical protein	1158	2	2	1.46163	4.65324	1.67066	0.0162608
Contig10478.0.g46873.t1	Probable NIP7-required for efficient 60S ribosome subunit biogenesis	179	8	27	3584.22	130.173	-4.78316	0.0323459
Contig1048.1v1.g85.t1	Hypothetical protein	669	24	47	100.588	845.446	3.07125	0.0357694
Contig10486.0.g5337.t1	Ptype atpase	309	3	5	16.6542	71.2337	2.09668	0.035073
Contig10489.0i2.g10133.t1	Calpain family cysteine protease containing protein	837	16	29	88.7868	551.944	2.6361	0.0540157
Contig1049.1v3.g1380.t1	Hypothetical protein	1356	4	191	673.135	5938.82	3.14121	0.0505613
Contig1049.1v2.g1372.t1	Hypothetical protein	1369	3	8	12.0524	87.7367	2.86386	0.0598688
Contig10492.0v1.g40253.t1	Myb domain-containing protein	660	5	8	28.0299	22.3959	-0.323735	0.287904
Contig10497.0i2.g6933.t1	Hypothetical protein	182	7	21	84.6387	516.919	2.61055	0.203611
Contig105.1v1.g13634.t1	Hypothetical protein	1504	8	10	16.7527	51.7274	1.62653	0.0335357
Contig10511.0v1.g7431.t1	Hypothetical protein	1129	12	21	17.947	119.275	2.73247	0.0336995
Contig2848.0v1.g17558.t1	Hypothetical protein	292	7	24	267.198	1113.04	2.05852	0.0481895
Contig10528.0v1.g30588.t1	Hypothetical protein	966	7	10	21.0551	51.0024	1.27639	0.00736632
Contig1053.1v1.g18652.t1	Dynein assembly factor with WDR repeat domains 1	429	10	19	172.313	488.071	1.50206	0.00494875
Contig10532.0i1.g37311.t1	Hypothetical protein	808	16	39	148.382	503.497	1.76267	0.0725471
Contig10550.0.g22536.t1	Hypothetical protein	404	3	4	14.1028	4.59983	-1.61633	0.0176536
Contig23395.0.g13261.t1	DNA-directed RNA polymerase subunit	106	2	5	27.6026	11.5324	-1.25911	0.0586044
Contig10554.0i1.g14743.t1	Peptidyl-prolyl cis-trans isomerase, cyclophilin-type	356	2	4	9.0303	4.65419	-0.956243	0.176797
Contig10884.0.g47223.t1	Kinesin motor catalytic domain protein	1111	2	3	1.62112	8.48195	2.3874	0.0309934
Contig10557.0.g17238.t1	Hypothetical protein	1369	4	4	2.05456	14.3846	2.80762	0.0504718
Contig1056.1i1.g13748.t1	Hypothetical protein	872	7	10	23.7964	95.5882	2.00609	0.0260616
Contig10565.0.g19061.t1	Leucine-rich repeat (LRR) protein	741	2	3	4.38694	22.2673	2.34364	0.0575974
Contig3543.0.g46764.t1	Hypothetical protein	407	7	11	52.9699	25.9758	-1.028	0.107624
Contig10569.0.g30452.t1	Hypothetical protein	162	4	10	56.7639	150.569	1.40738	0.117406
Contig10574.0v1.g10267.t1	Endoplasmic reticulum chaperone BiP	657	22	70	1514.56	2542.16	0.747163	0.0629837
Contig1058.1.g5965.t1	Hypothetical protein	1195	1	1	0.893921	6.07157	2.76385	0.0135194
Contig10586.0i1v1.g15742.t1	Dead-box atp-dependent rna helicase 38	445	13	28	220.399	443.892	1.01009	0.0213956
Contig10594.0i1v1.g31942.t1	Wd repeat-containing protein mio	803	1	1	0.725954	1.88059	1.37323	0.0151161
Contig106.1i1.g1759.t1	Hypothetical protein	349	13	27	124.746	915.099	2.87494	0.0135194
Contig10608.0.g38841.t1	Hypothetical protein	933	4	4	8.64492	2.45198	-1.8179	0.0184939
Contig10612.0v1.g34180.t1	Hypothetical protein	985	8	9	12.5214	59.2449	2.24229	0.0187848
Contig10613.0v1.g12055.t1	Hypothetical protein	778	5	6	15.4247	68.3527	2.14776	0.00859253
Contig10614.0v1.g24666.t1	Hypothetical protein	749	2	4	16.1832	64.5818	1.99663	0.112627
Contig10618.0.g31626.t1	Hypothetical protein	867	1	1	0.171188	1.53016	3.16003	0.0398493
Contig10619.0v1.g25784.t1	Hypothetical protein	564	18	55	1533.46	137.137	-3.4831	0.0394268
Contig10619.0v1.g25785.t1	PHD finger domain-containing protein 5A	110	2	4	35.3039	13.0386	-1.43704	0.0372234
Contig10622.0.g11563.t1	Dc1 domain-containing protein	145	1	1	0.439884	0.585833	0.413365	0.693735
Contig10633.0.g4148.t1	Hypothetical protein	397	4	9	22.4426	49.3298	1.13622	0.146712
Contig10635.0i1.g3017.t1	Hypothetical protein	469	14	25	41.7783	317.597	2.92637	0.036395
Contig10636.0v4.g4201.t1	Hypothetical protein	596	6	9	57.8801	62.0069	0.0993599	0.717815
Contig1064.1.g5565.t1	Ring zinc finger-containing protein	2193	2	2	1.63118	5.76077	1.82034	0.0135194
Contig10641.0i1.g38605.t1	Hypothetical protein	939	2	3	3.51492	8.38965	1.25512	0.0837073
Contig10641.0v1.g38611.t1	Cell division control protein 31	198	5	14	9.57014	163.585	4.09535	0.078773
Contig10643.0.g11257.t1	Hypothetical protein	422	2	5	3.07993	0.890124	-1.79082	0.0340987
Contig10652.0.g40862.t1	Hypothetical protein	823	2	4	21.686	8.31476	-1.38302	0.0136995
Contig10656.0.g41491.t1	Hypothetical protein	109	1	2	2.16686	7.59512	1.80947	0.0395811
Contig10657.0v1.g24717.t1	Serine/threonine-protein phosphatase PP-X isozyme 2	305	3	6	24.8519	34.2951	0.464649	0.074102
Contig10658.0v1.g23362.t1	Hypothetical protein	492	10	16	207.341	36.3386	-2.51243	0.0150552
Contig10660.0v1.g6475.t1	Hypothetical protein	1487	9	9	7.27038	26.2086	1.84994	0.0702626
Contig1067.1i3.g16140.t1	Histone	83	2	18	22808.7	328.899	-6.11579	0.0200165
Contig10675.0i1.g13861.t1	Protein kinase domain containing protein	960	6	7	7.73156	34.7096	2.1665	0.0592554
Contig10679.0i1.g36603.t1	Acyl-coenzyme A oxidase	708	7	15	32.3508	101.286	1.64656	0.0868557
Contig1068.1i4.g33894.t1	DUF773 domain containing protein	497	9	12	59.8119	81.1084	0.439419	0.182943
Contig10692.0.g12573.t1	Hypothetical protein	1281	3	3	3.98977	12.6923	1.66957	0.00801119
Contig107.1i2.g38311.t1	Hypothetical protein	427	2	2	2.74241	11.7761	2.10234	0.0673342
Contig1070.1i1v1.g22562.t1	Tubulin-tyrosine ligase family protein	1098	2	2	2.29698	2.16773	-0.0835559	0.78255
Contig10700.0v1.g9713.t1	Coatomer subunit beta	890	15	30	116.272	311.899	1.42358	0.016575
Contig10707.0.g46672.t1	Ribosomal protein L10	213	6	23	962.918	1390.35	0.529958	0.375301
Contig10708.0.0.g20423.t1	Hypothetical protein	454	1	1	0.473505	0.750474	0.664423	0.161358
Contig10709.0.g37192.t1	Hypothetical protein	725	18	38	42.4973	275.525	2.69674	0.0503905
Contig13382.0.g47400.t1	Hypothetical protein	409	2	2	1.64818	6.94632	2.07537	0.0595381
Contig5189.0v1.g44400.t1	Cyclin-dependent kinase catalytic subunit	305	3	8	37.1863	101.513	1.44882	0.223306
Contig10719.0.g9959.t1	Brefeldin a-inhibited guanine nucleotide-exchange protein 1	1838	2	3	3.45413	19.5153	2.49821	0.0355669
Contig10720.0i1v2.g917.t1	Malate dehydrogenase	355	11	21	134.45	423.093	1.6539	0.116707
Contig10732.0.g40772.t1	Hypothetical protein	303	6	9	8.0732	33.0851	2.03497	0.039859
Contig10733.0v3.g1987.t1	Calcium calmodulin dependent protein kinase	469	3	39	1009.66	1231.64	0.286703	0.13555
Contig10736.0i1v1.g18634.t1	Copine-8	541	1	1	0.197621	1.50735	2.9312	0.0437524
Contig10741.0v1.g22661.t1	SMK-1 domain containing protein	1264	1	1	3.02902	2.73226	-0.148756	0.719915
Contig10744.0v1.g24771.t1	NADP-dependent oxidoreductase domain	361	1	1	0.722887	0.334179	-1.11315	0.252788
Contig10747.0i1v2.g2453.t1	Hypothetical protein	832	5	15	666.422	74.9222	-3.15297	0.0347289
Contig10748.0.g42348.t1	Tctex1 domain-containing protein 2	126	1	3	1.02667	2.39439	1.22169	0.0649878
Contig10756.0i1.g3183.t1	Nucleolar GTP-binding protein 1	700	31	76	4845.95	537.858	-3.17148	0.0608439
Contig10767.0i1.g38689.t1	Hypothetical protein	1844	5	5	8.26088	25.1929	1.60865	0.00720113
Contig10776.0.g20452.t1	Nucleolar MIF4G domain-containing protein 1	984	15	21	264.284	139.881	-0.91789	0.0760867
Contig1078.0v1.g24201.t1	Hypothetical protein	575	2	2	2.67561	5.3983	1.01264	0.0370841
Contig1078.1.g14416.t1	Hypothetical protein	432	3	5	8.33462	27.1221	1.70228	0.02095
Contig10782.0.g46569.t1	Hypothetical protein	297	4	5	3.81369	24.6041	2.68964	0.0241753
Contig10797.0v1.g38495.t1	Hypothetical protein	533	12	21	105.023	178.825	0.767842	0.169224
Contig10820.0.0.g31547.t1	Hypothetical protein	384	12	35	1590.08	89.8609	-4.14526	0.0429788
Contig1084.0v1.g36618.t1	Hypothetical protein	323	10	32	105.889	1440.86	3.76631	0.0358116
Contig10849.0.g46528.t1	Dynein light chain intermediate polypeptide	244	7	8	12.015	66.8313	2.47569	0.102949
Contig1085.1.g43110.t1	Methionyl-tRNA synthetase	817	1	47	208.532	1193.08	2.51635	0.00212759
Contig10859.0.g44016.t1	Hypothetical protein	197	4	8	31.0463	55.7659	0.844962	0.0133381
Contig1086.0.g39112.t1	Hypothetical protein	745	1	2	30.8303	13.5878	-1.18203	0.0726595
Contig10862.0v1.g17885.t1	Hypothetical protein	291	12	31	136.76	1144.07	3.06446	0.0359596
Contig10863.0v1.g12354.t1	Hypothetical protein	786	2	3	6.75694	34.5256	2.35322	0.0918234
Contig10869.0.g34515.t1	Pyridine nucleotide-disulphide oxidoreductase family protein	877	4	6	5.96084	26.7328	2.16502	0.0420301
Contig6450.0.g16876.t1	Apolipoprotein D	197	1	3	4.45022	10.4813	1.23587	0.0769688
Contig9553.0v1.g11189.t1	von Willebrand domain-containing protein	922	3	5	9.36961	20.4994	1.12952	0.078773
Contig11461.0.g814.t1	Hypothetical protein	125	2	3	48.1088	3.46816	-3.79406	0.0484511
Contig1089.0.0.g45183.t1	Hypothetical protein	578	11	19	60.6209	355.188	2.55069	0.00881315
Contig10899.0v1.g34379.t1	Hypothetical protein	387	1	1	0.172425	0.495954	1.52424	0.215578
Contig10903.0i1.g12286.t1	Hypothetical protein	1362	3	5	14.6514	22.973	0.648902	0.11007
Contig10909.0v1.g35311.t1	Timeless-interacting protein	414	5	10	122.734	238.175	0.956487	0.00894806
Contig1091.0v2.g27326.t1	Hypothetical protein	777	14	25	58.2589	262.777	2.17329	0.0726595
Contig10913.0v3.g25188.t1	Hypothetical protein	666	22	51	102.721	1018.23	3.30925	0.0438518
Contig10921.0.g112.t1	Hypothetical protein	1496	2	3	3.921	29.7458	2.92339	0.153652
Contig10926.0.g19292.t1	Hypothetical protein	1128	8	14	45.7205	45.5607	-0.00505032	0.980653
Contig1093.1i1.g19438.t1	Hypothetical protein	1253	5	5	2.65205	6.62393	1.32058	0.0297505
Contig10932.0v1.g15830.t1	Hypothetical protein	619	4	6	18.1244	49.7529	1.45685	0.0382722
Contig10935.0v2.g5542.t1	Hypothetical protein	1106	2	2	2.685	7.07267	1.39734	0.0364355
Contig10954.0i1.g29865.t1	AAA-type ATPase	388	2	2	5.91368	9.75144	0.721559	0.249536
Contig10960.0.0i1.g30557.t1	Hypothetical protein	647	22	59	1977.69	256.54	-2.94656	0.00186568
Contig10970.0v1.g8813.t1	P-loop containing nucleoside triphosphate hydrolase	422	10	30	538.265	967.093	0.845339	0.061066
Contig10974.0v2.g33340.t1	Bud site selection protein 20	115	3	10	329.979	58.3764	-2.49892	0.00784612
Contig1098.1v1.g12674.t1	Hypothetical protein	1256	9	12	3.75037	30.7801	3.03689	0.0288457
Contig10985.0v1.g25978.t1	Hypothetical protein	353	7	21	817.805	328.529	-1.31574	0.183527
Contig11.0.0i1.g2306.t1	Polyadenylate-binding protein, cytoplasmic and nuclear	574	2	11	65.2979	137.729	1.07673	0.0453857
Contig11.0.0v1.g21358.t1	Polyadenylate-binding protein, cytoplasmic and nuclear	586	7	46	512.063	1013.12	0.98441	0.0193716
Contig11018.0.g39173.t1	Hypothetical protein	247	1	2	0.0679676	1.18206	4.12031	0.00694319
Contig11019.0.g28482.t1	Hypothetical protein	852	5	5	7.08963	18.7436	1.40262	0.0954004
Contig11022.0.g9932.t1	Hypothetical protein	686	19	38	58.8568	552.956	3.23188	0.0501917
Contig11028.0v2.g6754.t1	Kinesin-like calmodulin-binding protein zwichel	1499	5	5	9.95753	7.85708	-0.341796	0.373142
Contig1103.1i2.g11947.t1	Hypothetical protein	371	15	32	84.3682	524.316	2.63567	0.0238775
Contig11030.0i1v1.g17247.t1	Hypothetical protein	531	2	3	12.0697	15.0103	0.314559	0.209376
Contig11039.0v1.g31002.t1	Hypothetical protein	845	5	13	161.207	35.4502	-2.18504	0.0463056
Contig11039.0v2.g31007.t1	Hypothetical protein	845	4	5	6.01657	2.53188	-1.24873	0.0666303
Contig11042.0v1.g34296.t1	Hypothetical protein	1397	20	29	236.512	74.7971	-1.66086	0.087844
Contig11047.0v1.g8919.t1	Pyrophosphate-energized vacuolar membrane proton pump	737	1	1	4.8503	4.49329	-0.110303	0.723857
Contig11050.0i1v1.g36394.t1	Component of cytosolic 80S ribosome and 40S small subunit	166	8	26	739.429	1065.51	0.527058	0.337809
Contig13266.0.g21740.t1	Prohibitin-3, mitochondrial	273	12	43	242.782	2786.55	3.52075	0.158662
Contig13266.0.g21739.t1	Polyubiquitin-B	77	1	1	3.33237	2.23825	-0.574173	0.0938345
Contig1107.0.0.g37078.t1	Hypothetical protein	353	8	25	575.133	98.0788	-2.55188	0.0371519
Contig6241.0i1.g9789.t1	RBR-type E3 ubiquitin transferase	794	3	4	3.67383	2.16805	-0.760882	0.114327
Contig11096.0i1.g28671.t1	1-phosphatidylinositol-4-phosphate 5-kinase	780	3	4	7.39539	15.3331	1.05195	0.139949
Contig11097.0v1.g11919.t1	Hypothetical protein	178	2	2	6.67522	5.06488	-0.398287	0.476527
Contig11102.0.g39703.t1	Hypothetical protein	703	1	1	102.331	3.67202	-4.80052	0.0396963
Contig11106.0v1.g3373.t1	Ubiquitin carboxyl-terminal hydrolase	1076	6	10	23.1395	37.2302	0.686112	0.0622554
Contig11107.0v1.g25178.t1	Patatin	495	3	5	8.72025	20.5889	1.23943	0.114528
Contig11107.0v1.g25179.t2	Patatin	615	2	2	3.10328	11.4716	1.8862	0.0537177
Contig11114.0v1.g20896.t1	Hypothetical protein	285	1	1	0.116406	2.8649	4.62124	0.0753004
Contig11117.0v1.g19306.t1	Large subunit GTPase 1 like	691	17	32	154.221	367.545	1.25292	0.0773473
Contig11118.0v1.g22603.t1	Hypothetical protein	105	1	2	41.3797	106.263	1.36064	0.2255
Contig11119.0i1v1.g26790.t1	Phosphatidylinositol phosphate kinase	790	1	1	0.113333	0.319168	1.49375	0.08055
Contig11123.0.g11196.t1	Hypothetical protein	386	3	3	9.20631	8.11711	-0.181657	0.654611
Contig11124.0v1.g30786.t1	Hypothetical protein	609	14	29	887.086	59.3126	-3.90266	0.0427368
Contig11125.0v1.g8880.t1	Wash complex subunit 7	1171	5	5	35.313	18.2579	-0.951681	0.0284662
Contig11125.0v1.g8881.t1	Ribosome biogenesis	205	6	19	1075.77	77.2023	-3.80058	0.0214595
Contig11126.0.g18696.t1	Hypothetical protein	1475	2	3	11.8678	14.8372	0.322169	0.804168
Contig11127.0v1.g38091.t1	Hypothetical protein	1186	11	16	26.637	111.986	2.07182	0.00542788
Contig11127.0v1.g38093.t1	Dynein light chain	89	2	3	1.6906	6.3716	1.91412	0.070004
Contig11131.0v2.g36029.t1	Hypothetical protein	532	17	65	561.942	4481.28	2.99542	0.0438647
Contig11138.0v1.g594.t1	Hypothetical protein	1579	9	15	28.2772	129.978	2.20056	0.0317433
Contig14866.0.g8086.t1	ATP-dependent 26S proteasome regulatory subunit	448	3	4	10.8755	14.0459	0.369068	0.261631
Contig5414.0v3.g15259.t1	Tubulin beta chain	442	1	128	2328.34	11562.4	2.31207	0.0439594
Contig11168.0i1.g11934.t1	Hypothetical protein	218	2	3	2.95834	23.5488	2.9928	0.0136995
Contig11174.0.g19703.t1	Hypothetical protein	290	4	9	16.0424	145.828	3.1843	0.120021
Contig11175.0v1.g18533.t1	C2 domain containing protein	1547	1	1	1.56135	2.95659	0.921136	0.046385
Contig11176.0.g41910.t1	Secreted salivary gland peptide, putative	301	1	2	4.86847	18.4227	1.91994	0.120564
Contig11177.0.g13862.t1	Hypothetical protein	422	1	3	6.47677	29.5593	2.19027	0.0546031
Contig11185.0.0i1.g35550.t1	Hypothetical protein	333	5	8	36.8653	48.8184	0.405159	0.22576
Contig11189.0.g47039.t1	Hypothetical protein	154	1	1	0.385331	1.28403	1.73651	0.0449455
Contig1119.0i1v1.g733.t1	Casein kinase II subunit alpha	349	6	12	79.5167	110.826	0.478961	0.41997
Contig11205.0i1.g2253.t1	Hypothetical protein	654	2	2	5.82908	4.80107	-0.279912	0.260268
Contig11222.0v1.g32630.t1	3-phosphoinositide-dependent protein kinase-1	494	1	1	0	0.0514347	Inf	0.442394
Contig11236.0.g41161.t1	Deoxynucleotidyltransferase terminal-interacting protein 2	279	5	17	1162.62	48.0739	-4.59599	0.0200165
Contig11237.0v1.g34687.t1	Zinc finger CCCH domain-containing protein 4	434	13	32	464.503	125.725	-1.88541	0.00226657
Contig20319.0.g40929.t1	Hypothetical protein	249	1	2	9.64077	23.4159	1.28027	0.111004
Contig1126.1i1.g7629.t2	Cilia- and flagella-associated protein 206	630	13	26	34.5326	293.318	3.08644	0.078773
Contig1129.1v1.g11098.t1	Adenylate kinase family protein	471	12	22	54.0308	667.605	3.62714	0.0837073
Contig11297.0v1.g34086.t1	Hypothetical protein	467	6	11	11.9338	114.091	3.25706	0.0303053
Contig1130.1.g6549.t1	Hypothetical protein	1706	1	1	0	0.819887	Inf	0.205287
Contig11305.0.g12972.t1	Hypothetical protein	981	3	5	6.21686	35.0712	2.49603	0.0308951
Contig20439.0.g48124.t1	Hypothetical protein	349	9	16	27.7211	148.241	2.41888	0.0693222
Contig11319.0i1.g9598.t1	Hypothetical protein	341	2	4	2.81804	14.4199	2.35529	0.00117195
Contig11319.0.g3913.t1	Viral A-type inclusion protein repeat containing protein	953	35	79	246.463	2134.61	3.11453	0.0151161
Contig1132.0v1.g17777.t1	Hypothetical protein	151	1	1	0.958278	4.91504	2.35869	0.00737935
Contig11322.0i2v1.g2679.t1	Hypothetical protein	453	17	44	366.295	549.572	0.585302	0.266921
Contig8029.0v1.g3764.t1	Nucleoporin gle2	381	4	10	149.416	77.183	-0.952984	0.179159
Contig11345.0v1.g15071.t1	Ribosomal L28e protein family-domain-containing protein	332	9	30	858.012	58.5023	-3.87443	0.00686987
Contig11347.0.g44994.t1	Hypothetical protein	277	6	10	96.4352	291.007	1.59342	0.115433
Contig11348.0v1.g20416.t1	Eukaryotic aspartyl protease family protein	499	5	8	26.3449	70.4786	1.41966	0.0954335
Contig1136.1i2v1.g38046.t1	Hypothetical protein	315	5	14	164.32	547.273	1.73576	0.0555632
Contig11366.0.0.g40162.t1	Hypothetical protein	3536	15	17	20.3112	106.486	2.39032	0.0450151
Contig11378.0v1.g10526.t1	Leucine Rich Repeat family protein	646	24	48	114.601	1194.02	3.38113	0.0519846
Contig11381.0.g41928.t1	Hypothetical protein	210	2	2	0.614738	6.2442	3.34447	0.0163862
Contig11385.0i2v3.g1955.t1	Hypothetical protein	553	4	7	10.3512	12.7566	0.301447	0.404236
Contig19543.0v1.g2207.t1	Hypothetical protein	134	2	4	16.6866	12.3495	-0.434234	0.193237
Contig11405.0.g32827.t1	HECT E3 ubiquitin ligase, putative	4132	10	16	32.6804	183.642	2.4904	0.0596407
Contig1141.1i1v2.g14800.t1	DNA-directed RNA polymerase subunit beta	1198	34	61	1435.29	195.392	-2.8769	0.00216767
Contig1142.0.g37735.t1	Hypothetical protein	618	2	2	21.4676	4.67901	-2.19789	0.0494374
Contig11427.0v1.g9611.t1	Hypothetical protein	383	4	4	26.2194	7.54365	-1.7973	0.249536
Contig11430.0v1.g19299.t1	Coniferyl-aldehyde dehydrogenase	526	3	4	16.6038	41.103	1.30773	0.0966858
Contig11435.0.0v1.g2237.t1	H/ACA ribonucleoprotein complex subunit Nhp2 eukaryote	145	7	42	7015.89	351.633	-4.31848	0.0183076
Contig5340.0.g40214.t1	Hypothetical protein	152	5	8	109.052	59.2631	-0.879813	0.0320066
Contig1144.0v1.g27497.t2	p-loop containing nucleoside triphosphate hydrolase	339	6	11	69.2686	134.977	0.962435	0.0359596
Contig1144.1v1.g19270.t1	Serine threonine protein kinase	416	2	4	8.01691	16.282	1.02216	0.0196856
Contig11440.0v3.g6094.t1	Nuclear SAM-dependent mono-and asymmetric arginine dimethylating methyltransferase	384	3	4	11.6608	31.0343	1.4122	0.0471239
Contig11442.0v1.g27852.t1	Hypothetical protein	467	21	125	3342.33	3989.61	0.255395	0.546438
Contig11461.0v1.g34676.t1	Hypothetical protein	375	9	20	44.494	105.415	1.24439	0.0596589
Contig11468.0.g42702.t1	Hypothetical protein	402	2	15	50.2688	117.871	1.22948	0.0883429
Contig11472.0v2.g10685.t1	Kelch repeat	407	2	11	16.474	111.942	2.76449	0.0503905
Contig11478.0v1.g12348.t1	Hypothetical protein	466	1	2	5.03324	4.97003	-0.0182313	0.983711
Contig11478.0v1.g12349.t1	Nucleolar complex protein 4 homolog	601	12	24	730.041	71.1903	-3.35823	0.0381098
Contig1148.1.g43872.t1	TPR Domain containing protein	487	5	8	8.00134	23.2147	1.53673	0.0352469
Contig11489.0.g42146.t1	Activating signal cointegrator 1 complex subunit 2	1108	2	2	0.388413	5.46779	3.81529	0.0338979
Contig1149.1.g22797.t1	Hypothetical protein	1495	29	63	80.6718	712.713	3.14319	0.0334241
Contig11491.0.0i1.g13574.t1	PH domain containing protein	577	1	1	0.107688	0.37683	1.80706	0.224251
Contig11500.0v1.g2099.t1	Cytoplasmic dynein light intermediate chain	580	1	1	1.992	5.82149	1.54717	0.0217941
Contig1151.1v1.g33190.t1	Hypothetical protein	520	3	3	6.03015	7.90603	0.390759	0.194713
Contig4011.0v1.g34420.t1	Sec23/Sec24 trunk domain containing protein	961	2	2	3.53072	9.44324	1.41932	0.0815352
Contig1153.1v1.g21854.t1	Hypothetical protein	626	15	23	96.243	55.3648	-0.797712	0.039859
Contig1154.1i2.g3493.t1	Nucleoside diphosphate kinase	382	2	4	1.9717	8.44833	2.09923	0.0295863
Contig23171.0.g39680.t1	Hypothetical protein	209	1	1	2.46418	1.08163	-1.18791	0.0501917
Contig11545.0.g46355.t1	Carbonic anhydrase	293	1	1	0.579281	2.22284	1.94007	0.0938345
Contig11547.0v1.g12676.t1	C2 domain containing protein	1583	4	6	14.6127	36.1656	1.3074	0.0325792
Contig11549.0v4.g30095.t1	T-complex protein subunit beta	542	16	40	226.953	370.192	0.705881	0.2101
Contig14534.0v1.g26299.t1	Ribosomal protein L6	192	6	16	1242.74	673.969	-0.882769	0.0965992
Contig11551.0v3.g2311.t1	Adiponectin receptor protein	552	2	3	2.52573	4.49848	0.832736	0.131965
Contig11567.0v3.g16101.t1	E3 ubiquitin-protein ligase hectd1	903	1	1	0.743273	2.76879	1.89729	0.0177915
Contig1157.1.g41916.t1	Hypothetical protein	1434	2	3	1.12331	5.89894	2.3927	0.0418291
Contig11584.0v1.g301.t1	Hypothetical protein	247	9	18	172.758	495.604	1.52043	0.119868
Contig5305.0.g45311.t1	Hypothetical protein	201	1	2	5.26934	25.81	2.29223	0.112476
Contig11604.0.g33515.t1	AP-1 complex subunit gamma-1 (inferred by orthology to a human protein)	865	8	17	34.7737	118.286	1.76621	0.00568829
Contig11605.0v2.g10863.t1	Lissencephaly-1 homolog	509	3	3	26.8673	68.1626	1.34313	0.0267861
Contig4958.0.g6725.t1	Hypothetical protein	555	2	4	18.9037	9.42646	-1.00388	0.0153133
Contig11612.0.g14521.t1	Hypothetical protein	791	5	5	17.8703	29.6012	0.728093	0.103632
Contig11615.0v1.g2920.t1	Phosphoinositide phospholipase C	867	1	1	0.107101	0.0613868	-0.802978	0.623037
Contig11624.0.g8488.t1	Hypothetical protein	241	2	4	7.97952	12.5352	0.651614	0.144321
Contig8769.0i2.g32905.t1	Hypothetical protein	670	3	16	33.9703	151.604	2.15796	0.08055
Contig11625.0i1.g5804.t1	Hypothetical protein	670	3	5	9.25815	45.3997	2.29389	0.0765745
Contig11626.0i1v1.g592.t1	COP-II coat subunit	315	9	28	466.441	127.03	-1.87653	0.0353544
Contig11627.0v1.g29491.t1	Protein involved in vacuole import and degradation	923	11	18	57.6605	208.523	1.85455	0.0849651
Contig11628.0i1.g35793.t1	Hypothetical protein	203	2	6	6.36613	77.6783	3.60902	0.101403
Contig11634.0.g11199.t1	Hypothetical protein	2645	7	9	26.2101	53.353	1.02545	0.0622412
Contig11639.0.g4352.t1	Leucine rich repeat-containing protein	735	1	1	0	0.367579	Inf	0.147752
Contig13142.0.g29602.t1	Hypothetical protein	322	1	1	0.300893	0.168075	-0.84015	0.290293
Contig11681.0i1.g17570.t1	RING finger protein	857	1	6	7.13926	30.4964	2.09479	0.121829
Contig11689.0i1v1.g19031.t1	S-adenosylmethionine synthetase	393	7	8	85.7708	69.78	-0.297672	0.682172
Contig11693.0v1.g33954.t1	Cathepsin-l cysteine peptidase	309	9	42	364.749	805.736	1.1434	0.0910042
Contig8936.0.g19707.t1	Hypothetical protein	198	1	7	43.4366	208.944	2.26613	0.0854021
Contig1170.1i1.g23380.t1	Lysine--tRNA ligase	604	10	18	95.9475	180.34	0.910401	0.161915
Contig11701.0.g21864.t1	2-isopropylmalate synthase	682	9	12	11.8061	80.0203	2.76083	0.023976
Contig11702.0.g29519.t1	Hypothetical protein	327	8	19	64.8704	263.26	2.02086	0.0449455
Contig11703.0i2.g2041.t1	Ubiquitin	185	2	5	658.043	188.843	-1.80099	0.0815287
Contig1171.1.g32521.t1	Hypothetical protein	477	4	11	98.2729	27.8462	-1.81932	0.0483854
Contig11714.0.g29485.t1	Leucine Rich Repeat family protein	1744	1	2	1.42581	2.61749	0.876406	0.0300067
Contig11729.0.0v1.g8691.t1	RBR-type E3 ubiquitin transferase	713	2	2	0.470406	0	#NAME?	0.109601
Contig1173.0v3.g23508.t1	Zinc import ATP-binding protein ZnuC	647	12	22	122.604	320.452	1.3861	0.0694328
Contig11737.0.g29870.t1	ISWI chromatin-remodeling complex ATPase CHR11	1216	4	4	15.4261	5.9615	-1.37163	0.0106631
Contig1174.1v1.g11766.t1	Hypothetical protein	1140	1	1	0.109031	1.28579	3.55985	0.0462588
Contig11740.0v1.g28757.t1	Hypothetical protein	451	2	4	3.73305	12.9713	1.7969	0.0892429
Contig11746.0i1v1.g576.t1	Molecular chaperone DnaJ	431	16	33	534.995	989.57	0.887276	0.0500185
Contig12985.0.g10283.t1	rRNA 2-O-methyltransferase fibrillarin	322	18	143	26176.5	721.171	-5.18179	0.013692
Contig1175.0.g16947.t1	AMP-dependent synthetase and ligase	542	1	1	0	0.383113	Inf	0.147898
Contig1175.1.g46852.t1	Large subunit ribosomal protein L21e	160	5	10	1266.85	785.2	-0.690109	0.158101
Contig11754.0v1.g37179.t2	Snornp assembly factor	467	5	12	131.926	116.08	-0.184608	0.383927
Contig11758.0i1.g38792.t1	Hypothetical protein	1635	1	1	0.30032	4.69575	3.96678	0.192532
Contig11766.0.0i1v2.g7515.t1	Ubiquitin-like polyubiquitin-binding protein	358	3	3	15.6025	29.6736	0.927402	0.145906
Contig11767.0.1.g9045.t1	MYCBP-associated protein	1254	4	4	7.63244	24.7894	1.69951	0.0441055
Contig11781.0.0v1.g6201.t1	Polymerase (DNA directed), alpha 2	624	2	27	277.013	226.804	-0.288509	0.0904413
Contig11781.0.0v2.g6210.t1	Serine/threonine-protein phosphatase	324	14	46	2206.13	1171.23	-0.913493	0.00284715
Contig11782.0.g42736.t1	Ubiquitin carboxyl-terminal hydrolase family protein	3224	6	6	4.02145	11.7985	1.55281	0.0276222
Contig11787.0.g23147.t1	RNA binding motif protein 34	337	12	37	1555.24	424.73	-1.87252	0.00918936
Contig11789.0i1v4.g29016.t1	Alba dna rna-binding protein	122	9	25	783.306	1402.05	0.839887	0.0998958
Contig11799.0v1.g33288.t1	HEAT domain-containing protein	1316	13	23	37.6687	128.759	1.77323	0.0842183
Contig21858.0v1.g34823.t1	Ankyrin repeat protein, putative	393	1	1	2.02903	4.47714	1.14179	0.0835606
Contig11801.0v1.g34836.t1	Ankyrin repeat protein, putative	407	1	1	0.443993	2.07042	2.22132	0.017082
Contig11802.0v1.g38478.t1	Coiled-coil domain-containing protein 22	740	13	26	117.159	225.565	0.945076	0.0753659
Contig11804.0i1.g33129.t1	Bromodomain containing protein	246	7	11	377.773	89.7146	-2.07411	0.0416304
Contig11813.0v1.g32179.t1	Isoleucyl-trna synthetase	1097	2	2	4.22927	17.6315	2.05967	0.130007
Contig11818.0.g43882.t1	Component of cytosolic 80S ribosome and 60S large subunit	140	4	9	894.249	228.326	-1.96958	0.0153133
Contig1182.1.g31105.t1	Hypothetical protein	146	1	1	1.28298	4.80907	1.90626	0.213248
Contig1183.1i1v1.g27753.t1	Nuclear transcription factor Y subunit beta	198	3	5	282.32	55.898	-2.33646	0.0324805
Contig1183.1i1v1.g27755.t1	PX domain containing protein	620	8	12	139.224	258.722	0.894	0.0423379
Contig11831.0v1.g323.t1	Hypothetical protein	388	21	83	575.143	7073.64	3.62046	0.0402678
Contig11833.0v1.g4258.t1	Hypothetical protein	642	12	21	32.5714	226.929	2.80056	0.0387101
Contig11834.0v1.g14528.t1	Telomere-binding protein subunit beta	422	19	42	2432.04	275.269	-3.14325	0.0292087
Contig11835.0i1v7.g2772.t1	Hypothetical protein	287	1	1	0	0.0745911	Inf	0.442394
Contig11836.0v2.g17664.t1	Jouberin	1047	8	11	12.7785	117.244	3.19773	0.1172
Contig11848.0v2.g19511.t1	Hypothetical protein	507	4	7	99.5154	88.1118	-0.175584	0.554127
Contig11855.0i1v1.g16219.t1	Alcohol dehydrogenase GroES domain protein	353	1	1	0.813809	0	#NAME?	0.313458
Contig19852.0v2.g12531.t1	U3 small nucleolar rna-interacting protein 2	522	20	55	1519.66	170.094	-3.15935	0.0176536
Contig11869.0v1.g4480.t1	RM11, ribosomal protein 11 mitochondrial large ribosomal subunit	159	3	6	16.2792	71.625	2.13743	0.111924
Contig11876.0v1.g13993.t1	G protein complex beta subunit SfaD	383	4	6	2.15598	11.335	2.39437	0.0451163
Contig1188.1i3.g5862.t1	Acyl-CoA N-acyltransferase	204	2	3	12.6673	22.0159	0.797436	0.0795943
Contig1188.1i3.g5863.t1	IQ calmodulin-binding motif protein	1113	1	1	0	0.0988974	Inf	0.227264
Contig11888.0v1.g36971.t1	Polyadenylate polymerase	582	4	6	18.2898	22.2149	0.280483	0.515651
Contig11888.0v1.g36972.t1	RNA-binding region RNP-1 domain-containing protein	683	4	5	15.1413	5.90236	-1.35913	0.0122292
Contig11896.0.g45003.t1	DNA topoisomerase I mitochondrial	602	1	1	1.71456	1.19629	-0.519278	0.181484
Contig11896.0i1v1.g17718.t1	DNA topoisomerase I mitochondrial	602	1	33	576.422	119.256	-2.27306	0.0413277
Contig22602.0.g5430.t1	Hypothetical protein	362	11	22	519.012	693.963	0.419093	0.30394
Contig13285.0v1.g27374.t1	Hypothetical protein	139	7	18	40.1212	277.398	2.78952	0.0702626
Contig11924.0.g28769.t1	Hypothetical protein	987	7	12	15.077	53.4145	1.82488	0.0354337
Contig11925.0i1.g4130.t1	Hypothetical protein	572	1	4	59.2788	4.163	-3.83182	0.0303959
Contig1193.0.g4632.t1	Hypothetical protein	1703	24	48	70.3236	539.378	2.93922	0.0664316
Contig11938.0v1.g32757.t1	Helicase	1886	1	2	0.334661	3.98659	3.57438	0.160259
Contig1194.0v1.g42799.t1	Calmodulin-like protein 3	2032	14	19	104.163	34.9917	-1.57376	0.0496681
Contig11940.0i1.g37879.t1	AGC family protein kinase	931	4	4	3.98909	16.6854	2.06445	0.0217941
Contig11943.0v1.g6862.t1	Hypothetical protein	473	1	1	0.19764	2.62529	3.73153	0.207783
Contig11955.0.g22449.t1	Hypothetical protein	446	4	4	8.98566	31.7599	1.82151	0.0153466
Contig9458.0.g11364.t1	Cytosolic large ribosomal subunit L22	122	1	7	767.516	405.869	-0.919182	0.0501193
Contig1196.1.g12124.t1	Ribosomal protein L37	96	2	2	340.887	64.5315	-2.40122	0.0129286
Contig11962.0.g37745.t1	Hypothetical protein	314	2	7	17.8876	43.1005	1.26875	0.126629
Contig11968.0v2.g6311.t1	Nucleolar GTP-binding protein 2	523	20	35	1821.55	138.405	-3.7182	0.0519846
Contig11974.0.0v1.g38029.t1	Hypothetical protein	625	11	17	23.0074	96.5791	2.06961	0.0519846
Contig11976.0v2.g7018.t1	Phosphoinositide polyphosphatase (Sac family)	637	2	3	8.32585	14.8219	0.832066	0.0805038
Contig11985.0i1.g13265.t1	Hypothetical protein	563	1	1	1.73705	14.3752	3.04887	0.109103
Contig11991.0v3.g19408.t1	Hypothetical protein	288	2	3	5.67788	21.1998	1.90063	0.0151836
Contig11994.0.g32259.t1	Hypothetical protein	1201	7	9	7.66282	43.265	2.49725	0.071623
Contig11998.0i1v1.g2383.t1	Hypothetical protein	898	10	12	51.4496	13.7358	-1.90522	0.0459331
Contig120.1i1.g37363.t1	Axonemal dynein light intermediate polypeptide 1	252	3	4	1.49502	18.9899	3.66699	0.107502
Contig12005.0i1v1.g4588.t1	Hypothetical protein	1043	15	21	234.719	412.946	0.815017	0.0908025
Contig12012.0i1v1.g31779.t1	Poly [ADP-ribose] polymerase	508	14	27	272.467	650.06	1.25449	0.0974578
Contig12024.0i1v1.g16454.t1	Hypothetical protein	653	1	1	0.233854	0.61461	1.39406	0.188874
Contig12033.0v3.g9974.t1	Nucleoside diphosphate kinase	551	1	1	0.438026	1.92039	2.13231	0.021717
Contig12047.0.g40566.t1	Abc transporter	1471	1	1	0.607942	6.18706	3.34725	0.01405
Contig12052.0.g46233.t1	Alba domain containing protein	428	3	4	15.1636	78.5366	2.37276	0.0855277
Contig1206.0v4.g3021.t1	Adenosylcobalamin-dependent ribonucleoside-triphosphate reductase	535	16	29	252.566	408.133	0.692381	0.197097
Contig1206.1v1.g5815.t1	Hypothetical protein	1238	22	49	63.9278	310.66	2.28082	0.0471239
Contig12063.0.g41888.t1	DNA-binding protein (Fragment)	84	2	9	1239.73	35.0986	-5.14247	0.117505
Contig869.1v1.g22147.t1	Hypothetical protein	395	1	1	0.283498	1.99408	2.81431	0.0418291
Contig869.1v1.g22148.t1	Serine threonine protein kinase	1005	2	4	5.74725	1.33229	-2.10896	0.0235777
Contig12073.0.g16821.t1	Hypothetical protein	828	1	1	0.187691	0.561731	1.58152	0.160867
Contig12082.0v1.g9094.t1	Pre-mRNA splicing factor ATP-dependent RNA helicase	798	17	37	810.457	185.522	-2.12714	0.060244
Contig12085.0v1.g21888.t1	Kinesin motor domain containing protein	1143	6	9	24.8478	87.0167	1.80817	0.0381098
Contig12091.0.g26056.t1	Proliferating cell nuclear antigen large form	257	8	25	1285.36	1044.14	-0.29986	0.285384
Contig121.1.g43058.t1	Hypothetical protein	298	3	3	12.8041	6.89932	-0.892085	0.0191231
Contig121.1i1.g32422.t1	Hypothetical protein	1269	3	3	4.68862	14.9222	1.67023	0.0937213
Contig12104.0v1.g15460.t1	Sel1 domain protein repeat-containing protein	746	2	2	0	0.866869	Inf	0.0218264
Contig2890.0v2.g29447.t1	Outer dynein arm-docking complex subunit 3	201	6	7	23.0446	90.5016	1.97351	0.0267861
Contig12119.0i1.g21978.t1	Plasma membrane calcium ATPase	1120	8	24	56.9308	872.011	3.93707	0.0201972
Contig4552.0.g45607.t1	60S ribosomal protein like	192	10	32	3033.91	1078.87	-1.49166	0.0269858
Contig1213.1v1.g16443.t1	Hypothetical protein	1377	21	47	226.74	848.372	1.90366	0.0618243
Contig12141.0.g25750.t1	Hypothetical protein	1802	3	11	9.52354	44.1056	2.21139	0.00435659
Contig12141.0.g25751.t1	Hypothetical protein	169	6	13	12.3074	132.881	3.43254	0.0376664
Contig33.0v1.g39992.t1	Hypothetical protein	115	2	4	2.88456	27.7794	3.26759	0.0301637
Contig12157.0.1v1.g1566.t1	Hypothetical protein	762	1	1	1.08066	1.93134	0.837684	0.0381098
Contig12166.0i1v2.g37056.t1	Translocation protein sec62, putative	386	1	1	6.07818	8.60448	0.501449	0.0583233
Contig12183.0.g39141.t1	Methionyl-trna formyltransferase	350	2	2	3.32193	12.8379	1.95031	0.036903
Contig1219.1v2.g6187.t1	Protein kinase domain containing protein	947	1	1	0.816018	2.45134	1.5869	0.0915964
Contig12197.0.g29678.t1	Hypothetical protein	496	5	8	7.19968	18.1756	1.336	0.0396963
Contig12201.0v1.g20567.t1	Hypothetical protein	512	25	65	3947.94	288.06	-3.77666	0.00119528
Contig12212.0i1v1.g5833.t1	Acyl-coenzyme A oxidase	695	3	4	12.2351	21.1044	0.786515	0.0986568
Contig12214.0.2v2.g7527.t1	Radial spoke head protein 3 homolog	818	8	11	127.888	193.805	0.599727	0.274641
Contig12218.0.g16673.t1	Hypothetical protein	445	3	5	24.536	7.65871	-1.67973	0.0393279
Contig12222.0i1.g18014.t1	RNA cytidine acetyltransferase	1059	33	92	4313.8	562.095	-2.94007	0.0335255
Contig12224.0v1.g32604.t1	Phosphatidylcholine transfer protein, putative	739	5	5	9.15155	33.7011	1.88071	0.00117195
Contig12227.0i4.g26969.t1	Tubulin polyglutamylase complex subunit 1	251	1	1	0.0379409	0.420402	3.46994	0.0497672
Contig1223.1.g8507.t1	Hypothetical protein	2028	19	28	213.896	44.8626	-2.25333	0.00385295
Contig19444.0v1.g37597.t1	Endonuclease/Exonuclease/phosphatase family protein	697	1	1	0.745678	1.98948	1.41577	0.00481634
Contig12239.0v1.g21976.t1	Nucleosome remodeling factor	415	7	16	371.04	352.959	-0.0720734	0.672369
Contig12239.0v1.g21977.t1	MFS general substrate transporter	489	7	10	43.9356	54.3839	0.307788	0.100814
Contig12240.0v1.g16198.t1	cAMP-dependent protein kinase regulatory subunit	399	4	5	31.2679	66.4002	1.08651	0.271368
Contig12242.0i1.g26490.t1	Capping actin protein of muscle Z-line beta subunit	393	6	17	102.578	427.68	2.05981	0.229117
Contig12243.0v1.g17848.t1	WD repeat-containing protein 90	1912	40	83	178.853	1667.73	3.22104	0.0288641
Contig1225.1i2v1.g8682.t1	Guanine nucleotide-binding protein beta subunit	336	22	68	871.124	3673.01	2.07601	0.0532137
Contig12263.0.1v1.g11143.t1	Hypothetical protein	917	1	1	5.57385	32.3296	2.53611	0.036395
Contig12277.0.g7518.t1	Hypothetical protein	2395	5	5	11.8063	38.3468	1.69955	0.00129337
Contig12291.0v2.g32722.t1	Hypothetical protein	351	1	1	6.59067	9.40973	0.513727	0.298613
Contig12298.0.g41984.t1	Hypothetical protein	175	2	2	1.89699	3.67041	0.952227	0.0394503
Contig1231.0v1.g20741.t1	Hypothetical protein	343	2	2	2.7056	17.1768	2.66644	0.00119528
Contig1231.1i1.g17056.t1	Hypothetical protein	1082	2	2	1.44622	5.84842	2.01576	0.0553171
Contig12758.0v1.g28281.t1	Hypothetical protein	318	1	2	0.487253	4.91437	3.33426	0.161597
Contig12321.0v2.g11051.t1	Hypothetical protein	321	12	30	138.864	1390.95	3.32432	0.0425686
Contig12323.0v1.g6055.t1	Hypothetical protein	503	8	15	27.6981	74.4428	1.42635	0.0381098
Contig12328.0.g36248.t1	Flagellar associated protein	2980	27	40	42.5206	358.835	3.07709	0.0580451
Contig12332.0i1v3.g36573.t1	Flagellar radial spoke protein	755	1	2	0.185567	4.49777	4.5992	0.0834904
Contig12332.0i1v1.g36559.t1	Flagellar radial spoke protein	755	2	26	38.0633	406.044	3.41516	0.0811769
Contig12332.0i1v4.g36595.t1	Flagellar radial spoke protein	755	0	1	0.277402	4.06676	3.87383	0.102564
Contig1234.1.g33550.t1	Glucosamine-phosphate n-acetyltransferase	231	4	8	33.8725	49.8935	0.558735	0.135935
Contig12345.0.1i2.g11740.t1	Hypothetical protein	432	11	27	484.273	260.651	-0.893701	0.324786
Contig12345.0.1i2.g11741.t1	Nucleolar protein, small subunit of H/ACA snoRNPs	142	5	18	5753.16	140.9	-5.35161	0.0288457
Contig1235.1.g22743.t1	RNA binding motif-containing zinc finger protein,putative	1136	3	4	7.33147	13.5493	0.886049	0.121021
Contig12351.0v1.g35344.t1	40s ribosomal protein s25-1	146	4	8	362.464	214.12	-0.75942	0.0935262
Contig12352.0v1.g26114.t1	Nephrocystin-4 isoform x1	1481	17	25	47.1906	270.491	2.51901	0.0597584
Contig12354.0v2.g19174.t1	Hypothetical protein	373	5	9	3.42638	19.98	2.54381	0.0875777
Contig12356.0.0.g30091.t1	Spindle assembly abnormal protein 6 homolog	942	33	79	225.886	1834.35	3.0216	0.0462588
Contig12359.0.g13031.t1	Hypothetical protein	1210	2	2	1.01524	3.43189	1.75718	0.0283008
Contig12363.0i1.g37389.t1	DEAD-box ATP-dependent RNA helicase	488	12	19	165.664	74.2442	-1.15791	0.0756237
Contig1237.1i1v1.g799.t1	Methyltransferase mt	435	7	10	70.5709	13.7856	-2.35591	0.00673264
Contig3675.0i1.g9985.t1	Hypothetical protein	603	2	3	0.358006	5.92933	4.04981	0.13088
Contig1238.1v1.g20040.t1	UbiA prenyltransferase domain-containing protein 1	203	6	18	296.154	1722.2	2.53983	0.104466
Contig1238.1v1.g20042.t1	Coiled-coil and C2 domain-containing protein 2A	1617	20	40	31.8718	215.323	2.75615	0.0904178
Contig19688.0v1.g37690.t1	Alpha-centractin	382	7	11	41.0911	143.491	1.80406	0.0215791
Contig12383.0v1.g30033.t1	Hypothetical protein	593	17	41	761.825	297.436	-1.35688	0.00546818
Contig12400.0i1.g13881.t1	Hypothetical protein	283	3	6	2.4009	7.12958	1.57024	0.0697421
Contig12401.0.g45220.t1	3-oxoacyl-ACP reductase	267	2	2	4.86582	4.93037	0.0190118	0.959932
Contig12411.0.g17585.t1	Polymyositis/scleroderma autoantigen 1	463	10	28	266.096	146.402	-0.862007	0.0580816
Contig12422.0v2.g31216.t1	Hypothetical protein	576	1	2	1.78861	10.0829	2.495	0.0903446
Contig12422.0v4.g31236.t1	Hypothetical protein	577	1	1	0.100128	1.44468	3.85083	0.0858349
Contig12423.0v1.g46121.t1	Short-chain dehydrogenase	358	10	17	131.981	357	1.4356	0.0403603
Contig12432.0.0v1.g4707.t1	Transitional endoplasmic reticulum ATPase	849	4	31	472.419	81.8414	-2.52916	0.061826
Contig12433.0.g9663.t1	DNA-(apurinic or apyrimidinic site) lyase	583	1	1	2.86043	14.9243	2.38336	0.055138
Contig12436.0i1v2.g33025.t1	Nucleic acid-binding, OB-fold	67	3	21	195.6	425.93	1.12271	0.13419
Contig1244.0v1.g30112.t1	Hypothetical protein	481	12	27	45.6808	254.96	2.48061	0.0338979
Contig12442.0v1.g30839.t1	Hypothetical protein	779	3	4	5.84927	7.79617	0.414507	0.134575
Contig12452.0.g46616.t1	Hypothetical protein	290	1	1	2.5408	1.86265	-0.447929	0.0956693
Contig12468.0v2.g9933.t1	Probable atp-dependent rna helicase ddx56	666	21	45	2085.64	132.137	-3.98038	0.00980603
Contig16660.0.g46736.t1	Hypothetical protein	412	2	3	2.96386	9.19575	1.63349	0.0318455
Contig12476.0.g45096.t1	Enoyl-CoA hydratase/carnithine racemase	290	4	4	13.2993	21.8155	0.714	0.0659725
Contig16730.0v1.g3604.t1	Hypothetical protein	146	4	5	61.1138	13.1524	-2.21617	0.0169803
Contig12496.0i1.g7388.t1	V-type proton ATPase subunit a	865	2	2	2.81489	9.0482	1.68455	0.0519367
Contig12504.0i1.g33479.t1	Hypothetical protein	1153	5	8	18.4389	26.6945	0.533791	0.0589237
Contig12519.0i1.g1426.t1	Hypothetical protein	953	1	28	64.6071	298.905	2.20992	0.0365257
Contig12519.0v3.g1417.t1	Hypothetical protein	964	1	3	22.3374	14.7771	-0.596098	0.04316
Contig6120.0.1v1.g18385.t1	Casein kinase I alpha	437	4	6	14.2292	43.8972	1.62527	0.0540157
Contig1253.1.g12457.t1	Dual specificity catalytic domain containing protein	265	4	4	109.12	25.5573	-2.09411	0.00844276
Contig21084.0v1.g19731.t1	Hypothetical protein	400	2	2	0.0530492	0.548737	3.37071	0.225842
Contig21084.0v1.g19732.t1	Hypothetical protein	493	2	3	3.34617	14.1396	2.07916	0.00549339
Contig1255.1.g2554.t1	RNA helicase	961	1	1	1.91181	0.278632	-2.77851	0.401604
Contig1255.1v2.g2539.t1	RNA helicase	961	4	53	1097.26	160.977	-2.76897	0.00225681
Contig12550.0v1.g13420.t1	Protein kinase domain containing protein	428	1	3	20.53	24.6737	0.26524	0.211851
Contig12559.0.g42095.t1	Hypothetical protein	135	7	17	1024.95	2039.59	0.992732	0.0832931
Contig12561.0.g35514.t1	Wd repeat-containing protein 70	898	8	11	67.9681	107.985	0.667895	0.199386
Contig12570.0v1.g536.t1	Chromatin-remodelling complex atpase iswi2	992	18	43	121.885	617.065	2.3399	0.044979
Contig7645.0.g47396.t1	Hypothetical protein	1628	3	3	1.94367	8.09283	2.05786	0.0329166
Contig12582.0.g37220.t1	Hypothetical protein	1535	22	39	58.9203	418.435	2.82817	0.0447266
Contig12585.0.g5452.t1	Radial spokehead-L protein, putative	494	1	1	0.0563026	2.0505	5.18663	0.349591
Contig12585.0v1.g5458.t1	Radial spokehead-L protein, putative	494	3	52	291.489	1289.07	2.14481	0.109035
Contig12586.0.1.g41321.t1	Cytochrome b5 domain-containing protein 1	228	2	4	4.78428	63.8717	3.7388	0.0853172
Contig1259.1v1.g12751.t1	Hypothetical protein	252	2	3	29.7896	29.2477	-0.0264877	0.940917
Contig12595.0v8.g31275.t1	cAMP-dependent protein kinase regulatory subunit	413	4	4	27.9006	47.3507	0.763087	0.107178
Contig1260.1.g41886.t1	Ubiquitin carboxyl-terminal hydrolase family protein	3541	1	1	1.28886	1.64144	0.34887	0.358654
Contig1260.1.g41887.t1	SWI/SNF-related matrix-associated actin-dependent regulator of chromatin, putative	327	9	16	348.719	84.7682	-2.04047	0.0592706
Contig12619.0.g20318.t1	RNA-binding proteins (RRM domain)	313	4	8	66.6219	30.3744	-1.13314	0.0271734
Contig23562.0.g9717.t1	Hypothetical protein	264	3	7	3.41039	22.5062	2.72231	0.0300108
Contig12620.0.1.g30729.t1	Hypothetical protein	2104	17	29	21.7918	134.361	2.62425	0.0643406
Contig12629.0i2.g28461.t1	Hypothetical protein	492	16	43	68.2355	514.516	2.91462	0.0437086
Contig1264.0i1v1.g3306.t1	Hypothetical protein	688	6	9	45.127	22.3339	-1.01475	0.028698
Contig12666.0.1v1.g20091.t1	26S proteasome regulatory subunit 26b like AAA ATpase	870	3	6	19.945	32.786	0.717052	0.0696579
Contig12668.0.0i2v2.g23127.t1	Hypothetical protein	805	19	41	88.2374	692.706	2.97278	0.00119528
Contig1267.1v1.g17635.t1	Hypothetical protein	1135	4	4	1.61388	17.8807	3.4698	0.170157
Contig12675.0.g41999.t1	Hypothetical protein	245	2	3	3.64428	16.9562	2.2181	0.0183076
Contig12680.0v1.g7876.t1	Tetratricopeptide repeat protein 26	559	12	26	202.155	573.223	1.50363	0.049108
Contig9886.0v1.g11941.t1	Hypothetical protein	1151	2	3	1.1971	3.01441	1.33234	0.028236
Contig1269.1i1v1.g33110.t1	Hypothetical protein	840	2	2	2.53294	12.8387	2.34162	0.0031372
Contig12690.0v1.g26487.t1	10 kDa excretory-secretory antigen	134	3	19	2257.75	1370.43	-0.720262	0.023976
Contig12694.0i1v2.g31543.t1	Hypothetical protein	457	8	12	2.98718	24.947	3.06201	0.017082
Contig12695.0i1.g10803.t1	Hypothetical protein	533	4	6	5.18275	20.6794	1.99641	0.0513669
Contig12701.0.0v1.g21422.t1	Hypothetical protein	596	13	24	416.816	98.6426	-2.07913	0.0244508
Contig12701.0.0v1.g21423.t2	Eukaryotic translation initiation factor 3 subunit c	981	17	42	398.021	1370.27	1.78355	0.0404003
Contig15435.0.g45547.t1	RNA polymerase II core subunit	151	5	10	237.082	19.9691	-3.56954	0.0227697
Contig19882.0v1.g4614.t1	Archaeal DNA polymerase II, small subunit/DNA polymerase delta, subunit B	527	3	3	28.4132	34.5724	0.283062	0.203071
Contig12720.0v2.g12382.t1	Protein kinase domain containing protein	907	4	6	47.3655	55.8593	0.237961	0.158011
Contig12726.0v1.g10420.t1	Hypothetical protein	209	3	8	4.47594	60.715	3.76179	0.0177915
Contig12727.0v1.g22997.t1	Hypothetical protein	1950	14	23	180.661	61.399	-1.557	0.0354818
Contig12727.0v1.g22998.t1	Hypothetical protein	101	2	2	2.19195	6.34906	1.53433	0.11772
Contig12729.0i2v1.g33207.t1	Flagellar associated protein	502	8	10	22.4581	123.23	2.45604	0.0031372
Contig1274.1.g22018.t1	Hypothetical protein	1066	6	7	2.74816	14.0446	2.35347	0.0271734
Contig12751.0v1.g243.t1	Hypothetical protein	794	2	3	0.561745	5.47659	3.28529	0.063111
Contig21301.0v1.g15388.t1	Hypothetical protein	142	3	6	70.385	16.6496	-2.07978	0.0465841
Contig12759.0i1.g32296.t1	Development-specific protein S	421	1	2	1.69058	5.98923	1.82485	0.0923791
Contig12772.0v1.g32167.t1	DNA-binding protein SMUBP-2	1044	2	2	0.701015	3.05275	2.12259	0.0192897
Contig12774.0v1.g5994.t1	Hypothetical protein	1222	28	72	116.581	883.676	2.92219	0.023976
Contig12777.0v1.g37089.t1	Flap endonuclease 1-A	404	2	2	12.6245	11.7213	-0.107095	0.617632
Contig12787.0.g761.t1	Serine/threonine-protein phosphatase	312	8	14	45.733	62.4682	0.449886	0.12291
Contig12798.0.g44577.t1	Poly rna polymerase	403	1	1	1.32629	1.20602	-0.137138	0.755968
Contig1280.1i1.g19423.t1	Hypothetical protein	1016	20	37	65.2563	399.472	2.6139	0.0442867
Contig12805.0i1.g9988.t1	RPS22Bp Protein component of the small (40S) ribosomal subunit	130	6	15	892.04	458.439	-0.960379	0.0784487
Contig19674.0.g42071.t1	Bacterial lipocalin	208	3	3	18.2454	46.0498	1.33566	0.00918936
Contig12823.0.g44998.t1	Vesicle transport through interaction with t-snares-like protein 1a	224	3	4	2.12251	20.6245	3.28052	0.017082
Contig12830.0i1.g8428.t1	U3 small nucleolar RNA-associated protein 17	885	31	101	5596.17	304.179	-4.20145	0.00202737
Contig12834.0.g17162.t1	RBR-type E3 ubiquitin transferase	599	1	1	3.78892	7.01436	0.888526	0.0502133
Contig12845.0v1.g9102.t1	V-type proton ATPase subunit C	392	4	6	18.2	72.7693	1.99939	0.00284715
Contig1285.0.1.g3182.t1	Hypothetical protein	1238	2	2	2.15611	3.38478	0.650632	0.180696
Contig12851.0i2.g11742.t1	Laminin subunit beta-4	415	5	7	26.9415	49.9201	0.889791	0.0276958
Contig12851.0i4.g17095.t1	IQ calmodulin-binding motif protein	293	2	2	1.9698	6.58361	1.74083	0.0633124
Contig12851.0i3v1.g11759.t1	Hypothetical protein	149	2	7	25.0041	3.53107	-2.82399	0.0182419
Contig12854.0.g47866.t1	Thioredoxin	340	3	4	9.5063	25.8933	1.44562	0.0258891
Contig15740.0v1.g35561.t1	tRNA (guanine-N(7)-)-methyltransferase A	312	2	3	15.0948	103.918	2.78333	0.0292205
Contig15740.0v1.g35560.t1	Dol-P-Man:Man(5)GlcNAc(2)-PP-Dol alpha-13-mannosyltransferase	308	1	1	12.5658	6.85118	-0.875077	0.0698994
Contig12855.0i1.g8476.t1	Hypothetical protein	658	2	3	3.40835	2.08674	-0.707822	0.0570705
Contig12856.0.g31703.t1	Hypothetical protein	1494	6	11	7.69341	37.1594	2.27203	0.0737308
Contig12858.0v1.g13079.t1	Hypothetical protein	332	18	31	91.7626	872.999	3.25	0.0359596
Contig12864.0.g45242.t1	FU domain containing protein	3141	5	7	3.57512	21.0359	2.55679	0.0470095
Contig12875.0.1v1.g28729.t1	Hypothetical protein	980	16	23	18.0282	125.409	2.79832	0.00514115
Contig12888.0v1.g33648.t1	Cleavage and polyadenylation specificity factor subunit 2	807	4	6	53.8396	20.8098	-1.3714	0.0827161
Contig1289.1v1.g3163.t1	p-loop containing nucleoside triphosphate hydrolase	193	1	1	12.1686	21.1089	0.794686	0.210151
Contig12890.0i1v1.g8153.t1	Guanine nucleotide-binding protein, beta subunit	401	6	13	138.045	38.8675	-1.8285	0.0044406
Contig12890.0i1v1.g8152.t1	Small subunit ribosomal protein S23e, cytoplasmic	144	3	9	133.665	119.671	-0.159551	0.595958
Contig12892.0v1.g27990.t1	Hypothetical protein	469	2	2	4.42223	10.7133	1.27655	0.0307876
Contig12892.0v1.g27991.t1	Hypothetical protein	166	2	4	53.6634	55.8544	0.0577329	0.575808
Contig12895.0.2v1.g10087.t1	Hypothetical protein	536	8	10	14.4786	60.0173	2.05146	0.124336
Contig12896.0i1v1.g5166.t1	Hypothetical protein	822	14	22	255.051	69.1849	-1.88226	0.0189789
Contig6873.0.g48157.t1	Hypothetical protein	742	3	5	7.40541	25.1938	1.76642	0.064169
Contig12905.0v1.g20090.t1	Oxysterol-binding protein	832	3	4	18.3365	21.3465	0.219278	0.426463
Contig12911.0v1.g20281.t1	Hypothetical protein	957	1	1	1.42906	7.98719	2.48262	0.0117121
Contig16734.0i2v1.g18346.t1	Ribosomal protein L18a	185	7	27	1798.15	1139.45	-0.658175	0.1635
Contig12916.0.g47302.t1	Hypothetical protein	2135	2	62	797.771	416.144	-0.938891	0.0178136
Contig12917.0v1.g27854.t1	Leucine rich repeat containing proteins-like protein	510	8	16	19.0384	103.913	2.4484	0.061066
Contig12917.0v1.g27855.t1	Nuclear export mediator factor nemf-like	1126	5	7	25.3159	30.0849	0.248996	0.149186
Contig12919.0.g2978.t1	Hypothetical protein	694	3	6	6.17281	20.9611	1.76372	0.0610056
Contig12921.0.1v1.g15422.t1	Hypothetical protein	205	6	12	33.401	131.978	1.98233	0.084246
Contig12924.0.g39374.t1	Dynein light chain Tctex-type	113	2	6	7.11059	68.3985	3.26592	0.0848177
Contig12933.0.g796.t1	Hypothetical protein	1651	27	58	144.298	976.982	2.75929	0.0470095
Contig12954.0i1.g10281.t1	Hypothetical protein	94	3	5	90.8786	466.462	2.35975	0.222588
Contig12956.0i1v1.g21383.t1	Hypothetical protein	489	2	2	1.1629	3.31339	1.51058	0.00269959
Contig12959.0v1.g30281.t1	p-loop containing nucleoside triphosphate hydrolase	428	4	5	35.2635	58.3915	0.727584	0.116707
Contig1297.0.1v1.g9556.t1	ABC transporter family protein	1546	1	1	0.67861	3.48166	2.35912	0.0763457
Contig12978.0.g41037.t1	Hypothetical protein	228	2	3	14.0153	5.74057	-1.28774	0.00937331
Contig12979.0v2.g5149.t1	Double-strand-break repair protein rad21	688	4	4	13.6802	41.7099	1.6083	0.0596318
Contig1298.1i1v1.g15363.t1	Hypothetical protein	983	3	4	3.32014	8.47333	1.35169	0.0585359
Contig311.0i1v1.g21700.t1	Hypothetical protein	536	1	2	1.02468	1.79404	0.808033	0.118139
Contig20444.0v1.g1898.t1	Hypothetical protein	570	2	4	5.25877	13.2151	1.32939	0.109216
Contig23440.0.g22027.t1	Hypothetical protein	398	2	6	27.7759	67.9822	1.29132	0.061826
Contig13007.0v1.g29501.t1	Hypothetical protein	625	11	18	159.073	58.5366	-1.44228	0.0126096
Contig13008.0.g4135.t1	Hypothetical protein	571	1	35	1188.99	105.793	-3.49043	0.00496804
Contig13014.0.g44370.t1	Putative AT hook motif-containing protein	538	14	23	43.7072	308.745	2.82047	0.0865075
Contig13015.0i1.g17556.t1	Hypothetical protein	1771	1	1	0.046963	1.09713	4.54607	0.177285
Contig13019.0.1v1.g29221.t1	Trna (Cytosine-c)-methyltransferase	902	10	18	88.7989	118.413	0.415218	0.119531
Contig1305.1i1v1.g11.t1	Histone-fold	180	5	33	214.62	3107.99	3.85612	0.0952151
Contig13057.0v1.g24818.t1	Eukaryotic rRNA processing protein EBP2 containing protein	364	15	37	3176.86	259.777	-3.61226	0.00937331
Contig8934.0v1.g29439.t1	Brix domain-containing protein	436	14	31	909.778	114.651	-2.98827	0.00202737
Contig13075.0i1.g60.t1	Hypothetical protein	489	4	6	3.83775	22.9457	2.57989	0.022712
Contig13076.0.g36478.t1	D-alanyl-D-alanine carboxypeptidase	354	3	4	0.857288	3.79549	2.14643	0.0243564
Contig13077.0.g23007.t1	Low quality protein: importin-5-like	1119	2	2	3.00029	9.84651	1.71451	0.308081
Contig13107.0.0v1.g13287.t1	Endonuclease	283	14	55	2066.86	2924.36	0.500681	0.185432
Contig13118.0v2.g3895.t1	DnaJ subfamily A member 2	366	9	14	53.7082	95.3774	0.828506	0.074954
Contig1313.1i1v1.g29639.t1	Hypothetical protein	263	14	36	181.994	1488.96	3.03235	0.0357914
Contig1313.1i1v1.g29640.t1	Vacuolar atp synthase subunit	115	3	4	11.8024	25.8322	1.13009	0.0331722
Contig13132.0v1.g29394.t1	Hypothetical protein	565	2	2	5.30054	15.8461	1.57992	0.00706119
Contig13134.0.g47850.t2	Hypothetical protein	505	1	1	0.285388	2.22491	2.96275	0.0269751
Contig13137.0.g26347.t1	Hypothetical protein	1630	10	16	16.809	89.7938	2.41738	0.104604
Contig13140.0.g43712.t1	Hypothetical protein	314	1	2	0.453266	5.26989	3.53934	0.118598
Contig13143.0v2.g37748.t1	Histone deacetylase complex subunit SAP18, putative	303	7	10	109.947	47.6053	-1.20762	0.0278976
Contig13146.0v1.g41352.t1	Poly [ADP-ribose] polymerase	617	2	2	6.37645	8.72826	0.452942	0.17299
Contig21680.0v1.g28007.t1	Hypothetical protein	527	6	9	97.1999	250.665	1.36673	0.0504718
Contig13171.0.g34319.t1	Hypothetical protein	756	7	13	15.9818	74.2455	2.21587	0.00568443
Contig14546.0v1.g16693.t1	Hypothetical protein	684	3	4	4.33954	18.4051	2.0845	0.0238382
Contig13178.0i1v1.g138.t1	Hypothetical protein	689	2	4	6.03926	27.244	2.1735	0.00153832
Contig1318.0.g13340.t1	Hypothetical protein	193	5	13	244.125	34.038	-2.8424	0.0413277
Contig13183.0i1v1.g35002.t1	Serine threonine protein kinase	725	2	2	1.2718	3.87274	1.60648	0.0182419
Contig13200.0v1.g8651.t1	Hypothetical protein	265	7	16	50.8854	148.772	1.54778	0.0714746
Contig13202.0.g39290.t1	Hypothetical protein	254	2	3	4.23159	4.21449	-0.00584031	0.982534
Contig13211.0i1.g18754.t1	tRNA (Cytosine-5-)-methyltransferase NSUN2	764	3	4	7.30249	9.31011	0.350411	0.480914
Contig13236.0i1v1.g32446.t1	Hypothetical protein	741	15	27	283.945	25.0835	-3.5008	0.0269751
Contig13243.0i2.g39625.t1	mRNA decapping enzyme, putative	701	1	2	0.0538759	1.07725	4.32157	0.0103765
Contig1325.1.g12582.t1	Hypothetical protein	863	1	1	4.19234	18.2716	2.12378	0.0168836
Contig13261.0.g17555.t1	Leucine-rich repeat and guanylate kinase domain-containing protein	442	9	21	34.5407	239.78	2.79534	0.0718777
Contig13271.0.g46582.t1	3-mercaptopyruvate sulfurtransferase	279	1	2	3.19021	3.15858	-0.0143736	0.927427
Contig3548.0.g45553.t1	Hypothetical protein	764	3	3	11.135	91.9278	3.0454	0.0387207
Contig13461.0.g47120.t1	Guanylate kinase putative	541	1	1	1.71	3.93142	1.20105	0.110532
Contig13300.0.g42186.t1	Glutathione S-transferase	213	2	4	33.4136	15.6252	-1.09656	0.226097
Contig13303.0v1.g14406.t1	Ankyrin	216	5	8	69.8723	12.9002	-2.43733	0.0352469
Contig1331.1i2.g17699.t1	Thioredoxin/dynein outer arm protein putative	124	2	3	3.61639	19.7733	2.45093	0.0799047
Contig13318.0v1.g26511.t1	Hypothetical protein	274	4	6	35.1809	130.275	1.88869	0.0741247
Contig1333.1v1.g5340.t1	Hypothetical protein	983	1	1	1.12724	3.06925	1.4451	0.0210498
Contig13330.0i1v1.g18932.t1	Calpain family cysteine protease containing protein	856	18	36	136.098	673.378	2.30677	0.039859
Contig13350.0i1.g7848.t1	Trehalose-6-phosphate synthase domain-containing protein	1250	2	2	2.13406	6.59596	1.62798	0.0352469
Contig13354.0v1.g28220.t1	Hypothetical protein	585	2	7	9.44463	5.29484	-0.834908	0.13788
Contig13354.0v3.g28227.t1	Hypothetical protein	585	4	33	84.6553	40.8172	-1.05242	0.0930672
Contig13360.0.g23448.t1	Kelch repeat protein	664	3	3	5.32501	12.6253	1.24546	0.0323459
Contig13361.0.g44800.t1	Zn-dependent alcohol dehydrogenase	348	5	6	24.6049	40.6501	0.724316	0.185034
Contig13363.0v1.g4109.t1	RuvB-like helicase	455	14	43	1039.48	841.881	-0.304174	0.33717
Contig13378.0.g46311.t1	Transcription initiation factor subunit taf1	2271	19	23	149.745	43.0758	-1.79756	0.00347233
Contig13381.0v1.g2869.t1	DEAD-box RNA helicase	654	3	3	6.11789	11.5323	0.914572	0.166635
Contig16543.0.g44440.t1	Infraciliary lattice homologue alpha	166	7	38	78.9573	1081.98	3.77645	0.0253597
Contig1339.1v1.g10734.t1	Hypothetical protein	1385	3	3	2.80752	8.46451	1.59213	0.0696151
Contig13390.0v2.g9412.t1	Hypothetical protein	149	2	2	0.712811	8.03431	3.49458	0.0288457
Contig13394.0v1.g27946.t1	Zinc finger protein dzip1l	765	9	11	20.7706	137.564	2.72749	0.0269858
Contig13401.0.g41964.t1	Enoyl coenzyme A hydratase	282	5	7	111.69	144.445	0.371026	0.312876
Contig13404.0v1.g5609.t1	Transcriptional regulatory protein SIN3, putative	1192	3	5	12.6945	2.81079	-2.17516	0.0376664
Contig21568.0i1.g19130.t1	Hypothetical protein	949	4	4	2.92187	13.2411	2.18006	0.0317051
Contig13412.0.g43346.t1	Zinc carboxypeptidase family	366	1	1	2.78693	3.43843	0.303075	0.225049
Contig13414.0.g30060.t1	Hypothetical protein	772	1	1	3.00281	31.1152	3.37324	0.0463056
Contig13417.0v1.g35900.t1	Hypothetical protein	742	7	9	24.2496	33.6829	0.474058	0.173177
Contig1342.0i1v1.g32218.t1	Hypothetical protein	712	11	20	39.4513	379.035	3.26419	0.0492288
Contig13440.0.g41214.t1	Vacuolar ATP synthase subunit D	251	3	3	6.30576	14.3021	1.18148	0.124073
Contig7145.0i1v2.g23249.t1	Small nucleolar ribonucleoprotein complex subunit	516	1	45	2936.99	186.279	-3.9788	0.0149442
Contig13455.0.g35282.t1	Hypothetical protein	1458	14	18	108.547	52.2735	-1.05417	0.0810994
Contig13463.0.g42139.t1	Ribosomal acidic phosphoprotein P1	117	3	10	326.427	391.714	0.26304	0.599606
Contig13472.0.g13127.t1	Hypothetical protein	1339	1	1	1.14971	6.01134	2.38642	0.10247
Contig13492.0.0i1v1.g3864.t1	Hypothetical protein	674	1	1	0.54686	1.83741	1.74843	0.116836
Contig291.0.g47482.t1	Dynein light chain	107	1	2	7.21099	47.6895	2.7254	0.0851343
Contig1350.1i1v1.g17723.t2	Hypothetical protein	752	4	6	119.645	73.8259	-0.69656	0.12714
Contig13504.0v1.g10119.t1	Hypothetical protein	856	12	13	29.2918	97.2629	1.73139	0.0273788
Contig13515.0.g26408.t1	Hypothetical protein	640	2	2	0.757491	3.03364	2.00175	0.0635234
Contig13517.0v1.g16509.t1	Trehalose-6-phosohate synthase	1231	6	7	14.1352	42.428	1.58572	0.0459708
Contig13524.0v1.g9313.t1	Peptidyl-prolyl isomerase pasticcino1	232	2	5	5.84438	19.7619	1.7576	0.0744861
Contig1353.1v1.g8599.t1	Hypothetical protein	728	2	4	4.17013	11.4395	1.45585	0.0393279
Contig13530.0v1.g31823.t1	Transcriptional activator	326	8	11	639.069	86.1199	-2.89155	0.0212743
Contig13533.0.g34453.t1	Hypothetical protein	1530	3	6	221.323	43.5819	-2.34435	0.0302233
Contig13539.0v1.g4737.t1	Actin-related protein 2 3 complex subunit 4	175	1	1	0.98655	5.31075	2.42845	0.0108103
Contig13549.0.g29026.t1	Pre-mRNA-splicing factor ATP-dependent RNA helicase	1352	12	17	58.7033	140.183	1.25579	0.0140656
Contig13559.0i1.g10764.t1	Glycosyl transferase family 2	450	1	1	0.76154	3.879	2.34869	0.0243626
Contig1357.1v1.g4725.t1	Ciliary WD repeat-containing protein ctxp80	725	24	60	1026.49	1518.48	0.564909	0.0673342
Contig13577.0.0.g42197.t1	Hypothetical protein	1712	13	22	70.6324	205.456	1.54043	0.0695664
Contig13577.0.0.g42198.t1	Hypothetical protein	1715	29	54	81.989	649.154	2.98506	0.062349
Contig1358.0i1v1.g38042.t1	Hypothetical protein	764	4	7	32.5649	43.7396	0.425624	0.183575
Contig13581.0.0v1.g18143.t1	General transcription and DNA repair factor IIH helicase subunit XPD	779	2	3	10.9502	10.3099	-0.0869253	0.84466
Contig13586.0v1.g36520.t1	Hypothetical protein	463	2	4	4.98282	26.4614	2.40885	0.028987
Contig1360.1.g44816.t1	p-loop containing nucleoside triphosphate hydrolase	4658	63	98	175.01	1075.4	2.61937	0.0640986
Contig13602.0v1.g8105.t1	Pre-rrna-processing protein tsr1 homolog	876	20	34	304.717	119.864	-1.34606	0.039859
Contig13608.0v2.g2822.t1	Coatomer protein gamma sub-unit	443	8	11	58.7097	99.9492	0.767597	0.0883429
Contig13609.0i1v1.g25011.t1	Hypothetical protein	697	2	4	0.409812	6.51124	3.9899	0.0477501
Contig1361.1.g22456.t1	Hypothetical protein	947	2	3	2.81096	19.166	2.76942	0.0283035
Contig13616.0i1.g11581.t1	Hypothetical protein	913	2	3	0.75305	5.95093	2.9823	0.00296684
Contig13624.0.g38332.t1	Hypothetical protein	615	17	24	68.2945	409.285	2.58326	0.0451974
Contig13625.0.g37379.t1	DNA helicase	947	48	139	1706.59	6564.21	1.94351	0.0945097
Contig13627.0v1.g21474.t1	Hypothetical protein	159	1	3	1.49915	10.1159	2.75442	0.0840252
Contig13635.0v1.g4580.t1	Hypothetical protein	583	2	3	3.06867	7.75784	1.33804	0.0464125
Contig13636.0i1v1.g7464.t1	Gas2 domain containing protein	555	11	30	51.1559	256.087	2.32366	0.110442
Contig13637.0.1.g44378.t1	Hypothetical protein	975	2	2	0.573476	2.77808	2.27628	0.101308
Contig13644.0.g13825.t1	Hypothetical protein	714	4	5	10.1354	57.632	2.50746	0.167019
Contig13665.0i1v2.g12477.t1	General transcription factor IIA, 1	348	4	11	145.444	194.752	0.421175	0.311555
Contig13666.0.0i1.g3519.t1	Cysteine protease	399	3	4	10.2603	20.0089	0.963576	0.021885
Contig13669.0i1.g16844.t1	Hypothetical protein	1012	3	3	8.68991	5.04173	-0.785422	0.0126096
Contig13669.0i1.g16845.t1	Hypothetical protein	2012	9	12	70.4956	55.9769	-0.3327	0.14934
Contig1367.0i2.g7860.t1	Hypothetical protein	454	4	4	20.8349	5.89906	-1.82044	0.10232
Contig13677.0.1v3.g1703.t1	MORN repeat protein (Fragment)	377	6	8	23.7952	69.3117	1.54243	0.00312356
Contig4951.0v2.g7892.t1	Small nuclear ribonucleoprotein like	109	5	14	417.151	99.6	-2.06635	0.00652068
Contig13681.0.0i2.g32093.t1	Cyclic nucleotide-binding domain containing protein	940	1	1	0.497418	1.30647	1.39314	0.0441055
Contig13690.0i1v1.g4838.t1	Calcium-transporting ATPase	1086	14	33	98.2859	647.858	2.72062	0.0717301
Contig13700.0.0i1.g9304.t1	Coiled-coil domain containing 108	1338	3	3	1.77681	16.3683	3.20354	0.0641509
Contig13702.0.g38919.t1	Hypothetical protein	671	1	1	0.701501	2.28659	1.70468	0.0481895
Contig6361.0.g43670.t1	Hypothetical protein	1267	1	1	1.08335	1.78456	0.720071	0.35553
Contig13714.0i1v1.g22884.t1	Hypothetical protein	338	4	8	23.5523	87.9135	1.90022	0.0494538
Contig13714.0i2v2.g22891.t1	Alpha subunit of casein kinase II	333	11	30	384.225	613.131	0.674244	0.0733121
Contig13715.0i1v1.g15765.t1	Hypothetical protein	517	10	17	17.6875	121.278	2.77751	0.0587331
Contig1373.1.g27099.t1	Hypothetical protein	696	3	3	5.49608	8.87023	0.690568	0.0516326
Contig1373.1.g27100.t1	Hypothetical protein	88	1	1	4.69315	0.792408	-2.56624	0.023976
Contig13730.0v1.g6438.t1	Hypothetical protein	477	2	2	5.47703	6.27378	0.195942	0.401604
Contig13734.0v1.g16561.t2	KH domain containing protein	698	14	35	453.712	432.241	-0.0699437	0.82745
Contig13737.0i1v1.g21306.t1	Hypothetical protein	733	5	8	4.1333	14.7565	1.83599	0.0356113
Contig13747.0.g22074.t1	Heterogeneous nuclear ribonucleoprotein A1	669	5	6	30.1561	55.8656	0.889511	0.0335357
Contig13748.0v1.g7504.t1	THO complex subunit 1	766	3	3	7.19323	4.7476	-0.599442	0.217058
Contig13751.0.g41850.t1	Hypothetical protein	767	2	3	25.3514	38.0825	0.587061	0.273726
Contig13752.0.g13297.t1	Hypothetical protein	1384	14	19	24.1696	84.916	1.81284	0.0632543
Contig13758.0.g43280.t1	Hypothetical protein	550	2	2	2.90866	11.9323	2.03645	0.0765193
Contig13766.0v1.g12557.t1	Protein kinase domain containing protein	665	1	1	0.395029	0.0620246	-2.67105	0.133044
Contig4686.0i2v1.g24459.t1	DNA-directed RNA polymerase ii kDa polypeptide	83	3	7	1407.5	133.58	-3.39736	0.00846852
Contig13772.0i1.g2907.t1	MutS domain III family protein	1279	6	6	7.93172	20.1172	1.34272	0.0309191
Contig13778.0i1v2.g14892.t1	Acyl-coenzyme A oxidase	640	2	3	2.41556	4.75082	0.975818	0.0820635
Contig14939.0v2.g11450.t1	B9 domain-containing protein 1	242	5	6	13.3415	59.7759	2.16365	0.0911845
Contig13799.0.1v1.g34213.t1	Hypothetical protein	1200	1	1	1.00407	6.94527	2.79016	0.0985031
Contig1380.0.g8837.t1	Hypothetical protein	850	22	41	889.25	104.825	-3.08461	0.0418291
Contig13805.0v2.g13451.t1	Hypothetical protein	624	1	1	0.12247	0.808129	2.72216	0.122762
Contig1381.1v1.g30991.t1	Hypothetical protein	679	3	6	11.6474	15.3775	0.400812	0.216054
Contig13810.0i1v1.g11317.t1	Hypothetical protein	389	1	2	0.583105	1.69762	1.54169	0.00657234
Contig13816.0v1.g25384.t1	Hypothetical protein	662	5	7	37.3187	145.611	1.96414	0.0381098
Contig13824.0.g40681.t1	Translation initiation factor if-2 betam beta subunit	231	6	14	169.706	288.74	0.766732	0.0988626
Contig15941.0i1.g29642.t1	Calcium-binding ef-hand	84	1	1	5.04051	5.16258	0.0345238	0.943806
Contig13857.0i1v1.g18647.t1	Vacuolar protein sorting-associated protein 37a isoform x2	282	1	1	1.35087	1.60484	0.248538	0.0739961
Contig13876.0.g46521.t1	Hypothetical protein	250	2	3	44.3365	12.6492	-1.80945	0.0419661
Contig13881.0v1.g25305.t1	Phosphoglucomutase-2	974	1	1	2.72938	1.55111	-0.815272	0.0203416
Contig13889.0i1v1.g30917.t1	TPR Domain containing protein	424	3	3	2.05401	5.05291	1.29867	0.0576785
Contig13893.0v1.g6600.t1	Hypothetical protein	1334	4	5	2.9284	10.1765	1.79705	0.0536485
Contig341.1v1.g13483.t1	Hypothetical protein	328	2	3	1.38518	8.06873	2.54227	0.0998958
Contig13896.0v2.g12870.t1	Hypothetical protein	668	1	3	0.566171	6.96087	3.61996	0.087844
Contig13903.0v1.g1545.t1	WD domain-containing protein, putative	1590	5	5	5.83828	17.6381	1.59508	0.061156
Contig13931.0.g41138.t1	Caltractin	165	2	20	46.5147	288.203	2.63133	0.0106631
Contig13947.0v2.g22222.t1	Snare domain containing protein	296	1	1	0.217985	2.208	3.34044	0.0212815
Contig13966.0v1.g3408.t1	Hypothetical protein	416	4	4	3.10744	12.2961	1.9844	0.061066
Contig13966.0v1.g3409.t1	Hypothetical protein	822	3	3	2.99061	12.7839	2.09581	0.0872112
Contig16487.0.g4803.t1	DNA damage checkpoint protein rad24	281	9	19	48.5392	260.433	2.42369	0.0122292
Contig13993.0i1v1.g3947.t1	Long flagella protein LF4	437	2	2	0.524111	5.30323	3.33893	0.0688754
Contig13994.0i1v1.g1036.t1	Nucleolar complex protein 3	675	8	19	424.95	46.099	-3.20449	0.0325148
Contig13995.0i1v1.g349.t1	Phosphoesterase family	203	4	7	43.6504	219.4	2.3295	0.0879012
Contig13995.0.g44638.t1	Methylmalonyl Co-A mutase-associated GTPase MeaB	343	3	6	27.2725	62.6247	1.19929	0.0985715
Contig14009.0v1.g31048.t1	Hypothetical protein	391	15	32	116.195	1479.98	3.67096	0.0154074
Contig14020.0.g32806.t1	Dynein heavy chain axonemal	4087	68	141	327.829	2817.46	3.10338	0.0589761
Contig14023.0v1.g239.t1	Hypothetical protein	544	2	5	7.30719	18.5966	1.34765	0.00480408
Contig14023.0v1.g240.t1	Glutathione S-transferase	260	3	4	23.2304	15.8211	-0.554165	0.037225
Contig14024.0v2.g7086.t1	Exosome component 10	967	32	68	805.173	222.611	-1.85478	0.044873
Contig14025.0v1.g20929.t1	Hypothetical protein	690	3	4	8.87786	3.82576	-1.21447	0.0153466
Contig1403.1.g4768.t1	Hypothetical protein	1509	1	2	2.4284	0.372789	-2.70357	0.00801119
Contig14042.0.g19492.t1	Actin-related protein 2/3 complex subunit 3	428	14	31	229.151	478.252	1.06147	0.0453857
Contig14044.0.g29103.t1	Uridine-cytidine kinase 1	361	3	3	8.57866	25.5267	1.57318	0.0733121
Contig14070.0.g41907.t1	Hypothetical protein	3104	45	79	110.214	703.478	2.6742	0.0180639
Contig14070.0i2.g16951.t1	Hypothetical protein	510	2	3	0.738051	6.21956	3.07502	0.0399406
Contig14072.0.g26004.t1	Hypothetical protein	1473	2	2	1.44749	7.30401	2.33513	0.0300575
Contig14083.0i1.g10994.t1	Histone deacetylase	388	3	3	23.4612	5.80307	-2.01539	0.00737935
Contig2377.0.g8678.t1	Hypothetical protein	207	1	1	0.652577	2.27847	1.80384	0.0449754
Contig14090.0.1v1.g144.t1	Kinesinlike protein putative	873	2	2	7.55805	15.5311	1.03907	0.271347
Contig14100.0.g29795.t1	Progesterone-induced-blocking factor 1	865	29	59	160.067	1380.86	3.10881	0.0546031
Contig14107.0.1.g44374.t1	Hypothetical protein	365	3	4	18.3991	21.5015	0.224804	0.385873
Contig14109.0v2.g11307.t1	Hypothetical protein	489	2	4	6.97029	9.55366	0.454835	0.0504718
Contig1411.1v1.g447.t1	Hypothetical protein	467	1	1	2.19874	4.46247	1.02117	0.103666
Contig14110.0.g12029.t1	Wd repeat-containing protein 65	1502	6	8	17.0861	45.1808	1.40288	0.00741309
Contig14114.0v2.g2958.t1	RabGAP/TBC domain-containing protein	536	9	23	98.593	152.294	0.627303	0.0157366
Contig1412.1v1.g128.t1	30S ribosomal protein S16	1072	21	33	90.2198	401.273	2.15307	0.0924031
Contig1412.1v1.g129.t1	Non-specific serine/threonine protein kinase	565	8	17	227.831	460.638	1.01567	0.0849917
Contig14120.0v1.g33851.t1	Hypothetical protein	574	1	2	0.208427	11.7307	5.8146	0.0429438
Contig4748.0.g43840.t1	Hypothetical protein	1570	41	74	161.585	1191.57	2.8825	0.063111
Contig14141.0i1v1.g15823.t1	Nucleolar protein like	446	20	144	15647.2	580.305	-4.75295	0.045748
Contig14143.0.g1353.t1	DNA-directed RNA polymerase subunit	137	5	10	307.454	42.3767	-2.85903	0.00221314
Contig14147.0i1.g9265.t1	Transcription initiation factor IIA subunit 2	129	5	13	182.099	235.75	0.372532	0.139936
Contig14151.0v1.g35277.t1	Hypothetical protein	1187	2	2	1.86455	4.36845	1.22829	0.0356389
Contig14161.0i1v1.g3394.t1	Putative phosphatidylinositol-4-phosphate 5-kinase	335	4	8	8.08673	37.4738	2.21226	0.0519846
Contig14167.0v2.g32102.t1	Hypothetical protein	210	2	5	9.69553	19.7339	1.02529	0.0386516
Contig16428.0.1v1.g31617.t1	Hypothetical protein	195	8	14	173.364	860.359	2.31113	0.19797
Contig14173.0.1i1.g4152.t1	Hypothetical protein	332	4	5	14.9941	57.5812	1.9412	0.0335255
Contig1418.1i1.g19719.t1	Hypothetical protein	149	5	10	98.4015	33.4658	-1.55599	0.00242903
Contig14186.0v1.g12637.t1	Hypothetical protein	346	1	2	7.99573	3.20809	-1.31751	0.0139948
Contig14188.0i1.g2399.t1	Hypothetical protein	847	28	58	195.065	1264.78	2.69686	0.055374
Contig14192.0.g14720.t1	Pre-mRNA-splicing factor like	324	12	29	304.947	64.4916	-2.24137	0.0307726
Contig14194.0v1.g5352.t1	Hypothetical protein	900	3	4	5.17316	46.9793	3.18291	0.0913967
Contig14198.0v1.g27735.t1	Hypothetical protein	355	5	6	15.0819	5.04798	-1.57904	0.065835
Contig23272.0.g30999.t1	Hypothetical protein	341	1	1	0.222193	0.901875	2.02111	0.0701333
Contig1421.1.g11457.t1	Hypothetical protein	109	7	23	151.069	710.507	2.23364	0.169676
Contig23238.0.g26063.t1	Aspartyl-tRNA synthetase	431	1	1	1.71879	1.0949	-0.650593	0.347296
Contig14215.0.0.g47729.t1	Hypothetical protein	914	2	2	0.706217	2.36429	1.74323	0.0187977
Contig14220.0i1.g27309.t1	Hypothetical protein	612	2	3	9.22676	20.9132	1.18052	0.116862
Contig14221.0i1.g25587.t1	Rhabdoid tumor deletion region protein 1	487	13	19	55.0686	640.301	3.53945	0.074954
Contig14222.0.0v3.g16325.t1	Macronuclear actin I	376	11	16	362.983	64.8379	-2.48499	0.0597584
Contig14240.0v2.g23162.t1	DNA primase small subunit	427	8	11	161.924	152.97	-0.0820716	0.196183
Contig14242.0.g40441.t1	Hypothetical protein	1445	14	20	32.1716	140.583	2.12756	0.0433776
Contig14243.0i1.g29356.t1	Pumilio domain-containing protein kiaa0020 homolog	647	20	46	3178.42	290.919	-3.44962	0.0736305
Contig14248.0.g43996.t1	Hypothetical protein	180	3	4	0.99856	10.5803	3.40538	0.121371
Contig14250.0v1.g25046.t1	Profilin	136	2	2	5.32908	10.0914	0.92117	0.0801046
Contig14252.0v2.g4553.t1	NMD protein affecting ribosome stability and mRNA decay	608	4	7	6.74428	30.5234	2.17818	0.00496804
Contig14261.0.g45329.t1	Hypothetical protein	230	4	6	16.4478	13.6104	-0.273187	0.244919
Contig14265.0.1.g47398.t1	Hypothetical protein	816	6	9	20.7216	10.7228	-0.950457	0.0139948
Contig1427.1.g171.t1	Armadillo/beta-catenin-like repeat-containing protein	1052	6	8	5.67855	36.691	2.69183	0.0177915
Contig14276.0v1.g5208.t1	Ubiquitin-conjugating enzyme	150	2	2	14.4008	19.9238	0.46834	0.439663
Contig8792.0.g45275.t1	Tubulin beta chain	442	2	7	114.155	519.681	2.18663	0.0532971
Contig14279.0v2.g19291.t1	Tetratricopeptide repeat protein	1004	3	3	4.09987	20.6135	2.32994	0.0479699
Contig21892.0i1v1.g1083.t1	Small nuclear ribonucleoprotein polypeptide G	79	3	9	598.708	103.064	-2.53831	0.0201682
Contig14313.0i1v3.g16180.t1	Importin subunit alpha	506	13	28	111.177	1145.82	3.36544	0.0834964
Contig14314.0.g15112.t1	Ubiquitin carboxyl-terminal hydrolase	1162	3	7	10.0187	15.1411	0.595776	0.0721025
Contig14316.0i1v1.g38067.t1	Serine/threonine protein phosphatase 2A regulatory subunit A	568	15	29	172.937	422.942	1.29021	0.00829942
Contig14317.0.g4972.t1	N-terminal nucleophile aminohydrolase	310	1	1	1.43613	1.68838	0.233453	0.707827
Contig14321.0v2.g32807.t1	Adenosylhomocysteinase	480	5	10	52.1234	72.5557	0.477157	0.191528
Contig14329.0i8.g1233.t1	Eukaryotic translation initiation factor 3 subunit 1	263	11	39	868.483	4173.36	2.26464	0.0635234
Contig14329.0i5.g20555.t1	Ribonuclease	370	3	3	8.95964	4.13012	-1.11726	0.0292783
Contig14331.0v1.g13226.t1	Hypothetical protein	608	1	2	0.0636505	1.66992	4.71346	0.117476
Contig14338.0.g18033.t1	UDP-N-acetylglucosamine pyrophosphorylase	526	1	1	0.864873	2.73129	1.65902	0.06555
Contig14339.0v2.g4944.t1	Hypothetical protein	975	1	1	0.251236	4.7254	4.23332	0.0474722
Contig14340.0v1.g13828.t1	p-loop containing nucleoside triphosphate hydrolase	725	13	26	123.087	288.236	1.22757	0.0466969
Contig14349.0v1.g3503.t1	Fbox domain containing protein	422	3	3	18.5961	27.6863	0.574175	0.10318
Contig14349.0v1.g3504.t1	Outer dynein arm docking complex protein oda-dc	565	3	3	4.44565	21.9367	2.30288	0.0399406
Contig14350.0v2.g19359.t1	Phosphatidylserine synthase	431	2	4	7.15421	13.2451	0.8886	0.042874
Contig14352.0v1.g15874.t1	Hypothetical protein	708	24	53	197.993	1074.46	2.44009	0.0662056
Contig14357.0.g47950.t1	RhoGAP domain-containing protein	1099	2	3	2.0125	0.0486697	-5.36982	0.00242903
Contig1436.0v1.g31274.t1	Cystathionine beta-synthase	510	2	2	7.14458	6.93672	-0.0425956	0.906421
Contig1436.1v1.g14929.t1	Hypothetical protein	1022	11	19	18.4721	120.352	2.70383	0.0651099
Contig19539.0v1.g12712.t1	Hypothetical protein	524	2	2	8.8947	8.45468	-0.0731957	0.745703
Contig14377.0.g46534.t1	Hypothetical protein	267	3	3	5.49619	39.9025	2.85998	0.00937989
Contig14382.0.g8107.t1	Dna polymerase v-like	841	27	80	4764.46	352.717	-3.75573	0.0362688
Contig21477.0v1.g37426.t1	Hypothetical protein	1428	35	92	209.065	1473.46	2.81719	0.0320787
Contig14657.0.g43445.t1	Ribosomal l1 domain-containing protein 1-like	319	11	23	938.154	102.085	-3.20005	0.0188075
Contig14400.0.0i1v1.g1628.t1	Signal recognition particle 14 kDa protein	193	1	1	16.0945	12.7786	-0.332834	0.291339
Contig14400.0.0i1v1.g1627.t1	NAD-dependent succinate-semialdehyde dehydrogenase	441	1	2	5.54343	6.36773	0.199999	0.206496
Contig14400.0.2v1.g24054.t1	Putative GTPase or GTP-binding protein	599	12	18	124.65	107.404	-0.214843	0.360248
Contig14403.0i1.g32658.t1	Cytoplasmic actin type III	410	12	21	94.7569	546.132	2.52695	0.0631152
Contig1629.0.g39533.t1	Serine threonine-protein phosphatase 6 regulatory ankyrin repeat subunit a-like	717	3	3	5.28526	13.6351	1.36728	0.0397473
Contig23461.0.g18294.t1	CS domain-containing protein	312	4	8	59.9629	108.995	0.862116	0.143334
Contig14421.0.0v1.g47259.t1	Glucose-induced degradation protein 8 homolog	257	2	2	7.05929	7.48655	0.0847789	0.77095
Contig1444.1i2.g2075.t1	Hypothetical protein	1275	1	2	0.755114	0.104183	-2.85758	0.0736924
Contig1444.1i1v1.g11050.t1	Hypothetical protein	295	4	6	6.86222	40.0401	2.5447	0.0325792
Contig14441.0v2.g35930.t1	Centrosomal protein of 104 kDa	876	2	2	0.33168	1.85168	2.48097	0.074851
Contig14442.0.g23221.t1	DNA topoisomerase 2	1410	35	61	120.019	1034.93	3.10819	0.0654066
Contig14447.0i1v1.g20816.t1	Alpha-l-arabinofuranosidase b	401	1	1	2.19267	1.36292	-0.68599	0.0389841
Contig14451.0v1.g35856.t1	Enoyl-CoA hydratase	245	6	15	173.003	450.089	1.37942	0.0151161
Contig14451.0v1.g35857.t1	Short-chain acyl-CoA oxidase	458	7	14	55.8796	112.757	1.01283	0.0721585
Contig14465.0v1.g28073.t1	Ribosomal protein S6e-domain-containing protein (Fragment)	264	11	27	1132.3	1254.65	0.148024	0.692819
Contig14466.0.g46065.t1	Hypothetical protein	419	1	1	2.6058	1.93824	-0.426981	0.354345
Contig14467.0i3.g24785.t1	Hypothetical protein	828	28	55	269.1	1602.16	2.57381	0.0809332
Contig14475.0.1i1.g36851.t1	Splicing factor subunit	81	2	3	53.5513	22.6095	-1.24399	0.0376664
Contig14475.0.1i1.g36852.t1	Hypothetical protein	356	1	1	4.09823	4.28412	0.0639988	0.636415
Contig14481.0.0.g36614.t1	Ribonuclease P complex subunit Pop2, putative	235	2	2	41.4893	8.80716	-2.23599	0.0127078
Contig4601.0.g9331.t1	Hypothetical protein	1434	1	3	0.976652	2.8528	1.54646	0.0926658
Contig14491.0.g46742.t1	Hypothetical protein	229	3	5	0.858961	7.54747	3.13533	0.118139
Contig145.0.g42369.t1	Dynein axonemal heavy chain 7	4276	10	12	19.1663	49.4309	1.36684	0.0916725
Contig14501.0.g13349.t1	tRNA (GuanineN(7))methyltransferase putative	1123	1	1	0.808398	2.56334	1.66489	0.0985715
Contig14508.0v1.g20290.t1	Hypothetical protein	1099	1	1	0.312303	1.74625	2.48324	0.176797
Contig14515.0.g20779.t1	eukaryotic translation initiation factor 1A, X-chromosomal	146	3	4	20.8524	96.3459	2.20801	0.0425686
Contig14518.0.0v1.g26501.t1	DNA replication licensing factor MCM3, variant	882	33	101	525.955	4277.07	3.02361	0.0725471
Contig14527.0v1.g3998.t1	Phosphatidylinositol-4-phosphate 5-kinase	1070	2	4	4.83487	14.3007	1.56454	0.106535
Contig1454.1.g17660.t1	Ribosomal protein L35	122	3	10	867.598	323.89	-1.42152	0.0338891
Contig14549.0.g28093.t1	Thioredoxin-dependent peroxide reductase, mitochondrial	383	9	14	58.7016	170.004	1.5341	0.162929
Contig14550.0i1.g18688.t1	Hypothetical protein	859	3	3	1.11873	5.91472	2.40245	0.0312877
Contig14573.0v1.g14942.t1	Hypothetical protein	869	13	17	20.7145	118.583	2.51718	0.0502133
Contig23276.0.g31613.t1	Hypothetical protein	643	1	1	0.432903	1.4768	1.77035	0.0447266
Contig14584.0.g22583.t1	Condensin complex component, non-smc subunit	1263	3	5	25.1415	1.65353	-3.92645	0.0416906
Contig14590.0.g44541.t1	Dynein heavy chain axonemal	4754	54	85	194.061	891.129	2.19912	0.0868557
Contig14597.0i1.g17581.t1	Hypothetical protein	287	5	5	19.4738	71.6336	1.8791	0.0903446
Contig14607.0v1.g26688.t1	Swi snf complex component snf12 homolog	663	18	32	703.708	103.768	-2.76162	0.0439594
Contig14611.0.g41915.t1	Derlin	224	1	1	3.11092	3.10169	-0.00428648	0.985425
Contig14612.0i1v1.g32650.t1	cAMP-dependent protein kinase regulatory subunit	400	2	6	48.3775	86.744	0.842428	0.252646
Contig14621.0i1.g32195.t1	Translational activator gcn1-like	2293	1	1	0	0.361296	Inf	0.0167622
Contig14633.0i1v4.g37809.t1	RuvB-like helicase	465	17	50	1851.48	1230.22	-0.589769	0.064169
Contig1464.1v1.g11028.t1	Wd-40 repeat-containing protein	739	10	16	87.7807	243.891	1.47426	0.0328159
Contig14644.0v1.g183.t1	5-3 exoribonuclease 2	1735	2	2	1.63278	3.58423	1.13433	0.0836285
Contig14650.0.g48006.t1	Hypothetical protein	873	2	3	2.16004	11.5812	2.42265	0.0870229
Contig14669.0.g20268.t1	Hypothetical protein	379	2	2	1.01551	2.50563	1.30297	0.0528467
Contig1467.1i2v1.g16759.t1	Hypothetical protein	629	3	4	7.94263	9.7575	0.296896	0.328258
Contig14670.0.g26918.t1	Nicolin 1	268	1	1	0	0.664118	Inf	0.0904413
Contig14672.0i1v1.g17975.t1	Ribosome biogenesis	732	26	61	2214.85	381.004	-2.53933	0.00391286
Contig14689.0.0v2.g11790.t1	Gas2 domain containing protein	800	4	5	11.3608	18.0106	0.664782	0.0643927
Contig14705.0.g3528.t1	Hypothetical protein	81	1	1	0.225662	5.4003	4.5808	0.0528866
Contig1471.0.1.g22596.t1	Fyve and coiled-coil domain-containing protein 1-like	997	2	3	2.40243	7.1935	1.5822	0.0068535
Contig1471.1.g7887.t1	Hypothetical protein	1200	0	37	30.6857	293.822	3.2593	0.0451974
Contig1471.1i1.g26184.t1	Hypothetical protein	1293	0	5	1.3169	7.88308	2.58162	0.0540723
Contig1471.1i3.g42239.t1	Hypothetical protein	582	6	6	6.25712	32.7894	2.38966	0.0447266
Contig14723.0v1.g8251.t1	Poly glycohydrolase, putative	568	1	1	1.01973	1.81789	0.834084	0.107763
Contig14725.0.g7627.t1	Hypothetical protein	705	5	5	3.93736	23.0705	2.55075	0.00230163
Contig14727.0.g39587.t1	Tyrosine 3-monooxygenase/tryptophan 5-monooxygenase activation protein, theta polypeptide	240	12	37	406.182	994.04	1.29118	0.0550547
Contig14733.0i1.g32582.t1	Aldehyde dehydrogenase	170	1	2	3.48136	4.92683	0.501006	0.419092
Contig14744.0.g15845.t1	Hypothetical protein	888	1	1	4.67119	14.1263	1.59652	0.0554279
Contig14748.0v1.g3212.t1	Putative GTPase or GTP-binding protein	627	19	45	1026.97	82.7661	-3.63321	0.0186125
Contig1475.1.g4094.t1	DNA-directed RNA polymerase subunit	126	7	15	197.527	22.8207	-3.11363	0.0624773
Contig14760.0i2.g1805.t1	Centrin like protein with 4 EF hands	175	8	27	339.629	1963.45	2.53136	0.067827
Contig14762.0v1.g24357.t1	Condensin complex subunit 2	877	8	11	28.3892	114.131	2.00727	0.0338979
Contig14776.0.g47764.t1	Hypothetical protein	603	3	4	2.27279	11.1815	2.29857	0.0714101
Contig14782.0i1.g12907.t1	Hypothetical protein	1096	4	6	11.3574	4.8765	-1.21971	0.0359596
Contig14785.0v1.g33124.t1	Radial spoke head 1	520	14	26	91.8262	1170.06	3.67154	0.085984
Contig14790.0v1.g13191.t1	MORN repeat protein (Fragment)	307	3	4	1.38841	10.4885	2.91729	0.076308
Contig14790.0v1.g13193.t1	Pre-mrna-splicing factor 38a	782	1	15	36.944	209.493	2.50349	0.0258244
Contig14795.0i3.g27268.t1	Hypothetical protein	281	4	5	3.50123	12.5669	1.8437	0.0327374
Contig14802.0v1.g33584.t1	PHD zinc finger-containing protein	473	5	9	54.5265	20.9016	-1.38334	0.0586044
Contig1482.1v1.g22923.t1	Hypothetical protein	1933	3	5	2.29867	10.4676	2.18706	0.0786376
Contig709.0.g47987.t1	Hypothetical protein	160	3	6	25.4787	61.4582	1.27031	0.0330956
Contig1483.1v1.g687.t1	Hypothetical protein	807	1	1	1.50839	2.07221	0.458166	0.35697
Contig14849.0v1.g7951.t1	Hypothetical protein	825	4	4	6.15595	16.3066	1.4054	0.0886948
Contig14857.0v1.g34801.t1	Hypothetical protein	488	3	4	4.17305	5.94137	0.509693	0.199122
Contig1486.1.g42931.t1	Hypothetical protein	1399	15	24	142.178	58.9909	-1.26914	0.0345272
Contig1487.0.g41082.t1	Ribosomal protein S5 component of cytosolic 80S ribosome and 40S small subunit	215	12	27	863.717	1399.9	0.696694	0.226491
Contig14879.0v1.g5187.t1	Hypothetical protein	1274	7	9	5.11222	20.3665	1.99418	0.0357694
Contig1489.1v2.g36670.t1	Hypothetical protein	949	36	108	3634.28	854.157	-2.0891	0.0968913
Contig14893.0v1.g18950.t1	Hypothetical protein	1008	23	43	352.089	143.573	-1.29416	0.0169803
Contig14897.0.1v1.g29979.t1	Serine/threonine-protein kinase PLK	657	10	16	66.4364	185.067	1.478	0.00685976
Contig14899.0v1.g6496.t1	Hypothetical protein	1564	15	19	26.5742	170.366	2.68054	0.0959255
Contig14900.0.g24813.t1	Calmodulin-domain protein kinase 1, putative	515	2	14	52.7411	114.076	1.113	0.103236
Contig14900.0i1.g27674.t1	Calmodulin-domain protein kinase 1, putative	515	1	1	5.40146	11.2298	1.05591	0.0648134
Contig5334.0.g37477.t1	Ubiquitin-like-specific protease 1A	723	3	3	8.9782	7.6318	-0.234404	0.326826
Contig1494.0.2v1.g434.t1	Leucine Rich Repeat family protein	385	3	3	76.2138	106.059	0.476738	0.179703
Contig14942.0v1.g24407.t1	Hypothetical protein	772	2	2	1.26684	3.16751	1.32211	0.0459331
Contig14946.0v1.g17721.t1	DENN domain containing protein	1319	1	1	1.13496	2.85033	1.32848	0.0213956
Contig14959.0v1.g2633.t1	Hypothetical protein	789	10	15	50.1009	114.385	1.19099	0.0115749
Contig14965.0v3.g19050.t1	Hypothetical protein	563	2	2	1.61025	5.65199	1.81147	0.0475271
Contig14966.0v1.g22109.t1	Hypothetical protein	1434	4	6	12.5472	37.2172	1.5686	0.00543373
Contig14993.0v2.g1454.t1	Mitochondrial translation initiation factor if	966	14	25	39.928	202.416	2.34185	0.0375569
Contig150.1i1v1.g9908.t1	Hypothetical protein	914	1	1	0.25717	1.47008	2.5151	0.00546818
Contig15003.0i1.g3247.t1	Hypothetical protein	1628	15	23	21.5559	155.509	2.85085	0.0745429
Contig15005.0v1.g31677.t1	Ipt tig domain-containing protein	1971	7	8	9.05891	38.7161	2.09553	0.0725471
Contig15011.0.1.g11278.t1	Hypothetical protein	942	4	5	0.789489	9.63713	3.60961	0.0454138
Contig15018.0.g39142.t1	Exonuclease	384	6	12	46.1731	20.0658	-1.20231	0.0322463
Contig319.0.g21146.t1	V-type proton ATPase subunit G	115	3	4	24.3269	81.975	1.75263	0.0502525
Contig15028.0.g11658.t1	Hypothetical protein	300	2	2	5.37308	24.262	2.17488	0.103774
Contig15030.0i1.g1314.t1	Hypothetical protein	402	1	1	0	0.248188	Inf	0.0938345
Contig15033.0v1.g272.t1	Putative ABC transporter	1440	4	5	29.5269	35.2838	0.256975	0.303583
Contig15036.0v1.g9380.t1	Spindle pole body component	972	20	42	114.949	374.716	1.7048	0.113092
Contig15038.0v1.g37920.t1	Autophagy protein 16	546	2	2	0.561695	2.12568	1.92007	0.0187977
Contig15041.0i1.g20858.t1	Hypothetical protein	322	2	2	3.02522	17.7064	2.54916	0.0213956
Contig15041.0i1v3.g26662.t1	DNA-directed RNA polymerase	77	3	8	59.0964	3.9707	-3.89561	0.0310807
Contig20684.0i1v1.g24368.t1	Hypothetical protein	549	17	40	109.026	939.19	3.10674	0.0413277
Contig15059.0.g9734.t1	Hypothetical protein	2996	2	2	0.505684	1.94332	1.94222	0.161526
Contig15061.0v1.g12049.t1	Hypothetical protein	893	1	2	1.20854	2.7685	1.19584	0.178632
Contig15067.0.g47172.t1	Hypothetical protein	1592	1	1	0.176433	1.10748	2.65009	0.0629837
Contig15071.0v1.g20170.t1	Hypothetical protein	908	1	1	2.14601	2.06219	-0.0574823	0.693385
Contig15072.0.g5044.t1	DnaJ heat shock protein	339	5	14	40.2851	361.712	3.16652	0.0886948
Contig15090.0v1.g625.t1	Dehydrogenase	397	10	25	39.1112	157.266	2.00756	0.0449455
Contig15093.0i1.g2887.t1	Hypothetical protein	428	7	11	180.487	43.5253	-2.05197	0.0236998
Contig15106.0i2v1.g11324.t1	Hypothetical protein	719	8	11	18.1564	127.445	2.81133	0.0588786
Contig15107.0v1.g27642.t1	Hypothetical protein	1212	4	4	7.1139	22.3316	1.65038	0.153324
Contig15108.0v1.g32581.t1	Poly [ADP-ribose] polymerase	1468	8	13	55.6945	97.7225	0.811157	0.0357694
Contig15126.0.g38992.t1	Hypothetical protein	973	1	2	4.62223	10.909	1.23885	0.0995905
Contig15129.0.g44488.t1	Hypothetical protein	360	5	7	21.2611	80.0788	1.9132	0.0177915
Contig15138.0v1.g22046.t1	Hypothetical protein	756	8	13	21.4107	104.545	2.28772	0.046953
Contig15147.0v1.g1498.t1	Rna-binding protein with multiple splicing	442	5	7	187.866	169.146	-0.151432	0.586944
Contig15156.0v1.g35368.t1	Hypothetical protein	199	11	26	2458.6	213.559	-3.52513	0.00159548
Contig15164.0v1.g23088.t1	Hypothetical protein	1827	18	27	24.085	119.942	2.31613	0.0562808
Contig15168.0v1.g7941.t1	Hypothetical protein	554	5	7	15.6115	47.2202	1.59679	0.0903446
Contig15170.0.g45060.t1	Hypothetical protein	263	2	2	6.45617	7.16034	0.149349	0.850266
Contig15177.0v2.g33890.t1	Redoxin domain protein	344	3	3	4.42252	5.80265	0.391842	0.468495
Contig15181.0v1.g33380.t1	Ca2+-binding protein (EF-Hand superfamily)	548	16	26	160.798	474.461	1.56104	0.0150552
Contig15194.0.g39276.t1	Hypothetical protein	160	2	3	10.172	56.9782	2.48581	0.0200323
Contig15198.0.1v1.g2735.t1	Hypothetical protein	779	12	18	40.0176	202.384	2.33839	0.0583233
Contig152.1v1.g2163.t1	Hypothetical protein	655	15	47	1364.12	146.461	-3.21938	0.021885
Contig152.1v1.g2164.t1	U6 snRNA associated Sm protein LSm5	93	1	2	8.3279	5.339	-0.641383	0.0876987
Contig15200.0.g3237.t1	Guanylate kinase	272	3	6	7.33811	60.1685	3.03553	0.0300575
Contig15227.0v2.g8133.t1	Hypothetical protein	488	1	1	0.175533	1.96615	3.48556	0.110731
Contig15230.0.g27603.t1	Hypothetical protein	721	2	2	3.29568	0.498105	-2.72605	0.0288457
Contig15232.0v1.g2462.t1	Hypothetical protein	132	1	1	68.541	11.6072	-2.56194	0.0245061
Contig15233.0.g45146.t1	Hypothetical protein	215	1	2	2.7702	12.4614	2.1694	0.0135194
Contig15246.0.0.g9460.t1	Fha domain containing protein	751	19	38	59.0376	401.319	2.76504	0.0359596
Contig15251.0i1.g11605.t1	Hypothetical protein	872	4	6	19.8699	38.2835	0.946137	0.0987128
Contig15251.0.g44293.t1	Vacuolar protein sorting-associated protein 1	801	5	6	10.966	47.7564	2.12266	0.076308
Contig15278.0.g5881.t1	Hypothetical protein	537	9	15	197.406	352.399	0.836043	0.0480756
Contig15298.0i1.g29664.t1	TBP-binding protein, activator of basal transcription (Contains rrm motif)	284	9	18	574.027	70.7276	-3.02077	0.01191
Contig15310.0.0.g43811.t1	Hypothetical protein	1350	2	5	5.58062	22.1882	1.99129	0.0498008
Contig15320.0.g46937.t1	Cyclin-dependent kinases regulatory subunit	100	2	2	4.95783	11.0637	1.15805	0.0940163
Contig15334.0v1.g17561.t1	p21-activated protein kinase-interacting protein 1-like	381	9	17	525.96	53.7986	-3.28931	0.0218264
Contig15334.0v1.g17560.t1	Hypothetical protein	245	8	21	350.009	120.925	-1.53328	0.00442657
Contig15338.0v1.g20450.t1	Hypothetical protein	1640	8	12	14.2818	89.0703	2.64076	0.0449455
Contig15353.0v2.g23424.t1	Hypothetical protein	384	2	3	2.66577	8.39367	1.65475	0.062872
Contig15356.0.g44889.t1	Hypothetical protein	639	1	1	3.51494	1.35377	-1.37652	0.0136435
Contig15359.0v1.g856.t1	Deoxycytidylate deaminase, putative	194	5	7	30.4582	98.0423	1.68658	0.0471844
Contig15360.0v1.g3121.t1	Hypothetical protein	690	8	10	20.3909	40.3515	0.984698	0.0868557
Contig15369.0.1i1v1.g13491.t1	Patatin	520	0	7	34.2648	37.3868	0.125802	0.813835
Contig15372.0i2.g24854.t1	Protein kinase domain containing protein	535	9	21	31.0643	321.363	3.37088	0.0780285
Contig15376.0v1.g33414.t1	Hypothetical protein	149	1	2	0.205074	1.02337	2.31911	0.0598128
Contig15384.0v1.g21546.t1	Hypothetical protein	815	4	5	67.1709	50.1168	-0.42254	0.404402
Contig15388.0.g22502.t1	Hypothetical protein	1481	3	3	14.0356	1.54464	-3.18374	0.110267
Contig15403.0v2.g38545.t1	Intraflagellar transport protein 46	383	8	17	36.1775	233.756	2.69184	0.0504718
Contig15408.0i1.g36061.t1	Hypothetical protein	575	1	51	223.265	1906.2	3.09387	0.0443474
Contig3171.0v1.g5708.t1	Inhibitor of growth protein	522	8	11	61.8028	28.0051	-1.14198	0.017082
Contig15415.0.0v1.g35656.t1	Hypothetical protein	272	5	11	680.83	134.469	-2.34002	0.0067548
Contig1543.0i1v1.g9031.t1	Hypothetical protein	1281	3	4	5.59352	17.826	1.67216	0.0122292
Contig9324.0.0.g43202.t1	Hypothetical protein	4205	2	2	1.71153	5.67812	1.73012	0.10318
Contig1544.0v1.g39735.t1	Hypothetical protein	437	8	13	21.9339	112.27	2.35574	0.0500185
Contig15449.0v1.g14875.t1	Hypothetical protein	994	12	28	167.475	44.8881	-1.89954	0.0324978
Contig15450.0i1.g16135.t1	Translation protein, beta-barrel domain	397	13	65	7527.5	3011.92	-1.32149	0.0169803
Contig15456.0.g13460.t1	Hypothetical protein	1137	2	2	4.47613	21.336	2.25297	0.0484818
Contig15457.0.g9493.t1	Hypothetical protein	393	1	1	0.258344	1.94308	2.91098	0.0680929
Contig15468.0.0.g27936.t1	Guanylate-binding protein, N-terminal domain containing protein	1682	3	3	0.729872	6.6745	3.19294	0.0815352
Contig15470.0.g9080.t1	Hypothetical protein	259	1	1	0.204278	2.32541	3.50888	0.0312513
Contig15489.0.0v2.g4269.t1	Hypothetical protein	340	8	12	88.9846	125.639	0.497657	0.170608
Contig15489.0.0v2.g4270.t1	DNA primase large subunit	528	5	7	35.2317	47.5181	0.431603	0.0799829
Contig15496.0.g45575.t1	Dynein outer arm light chain	126	1	2	4.3845	17.1237	1.96551	0.0971451
Contig15498.0v1.g18408.t1	U1 small nuclear ribonucleoprotein 70 kDa	434	4	4	30.4272	13.2009	-1.20473	0.021885
Contig15501.0.g44093.t1	Poly [ADP-ribose] polymerase	2663	56	103	1781.26	283.45	-2.65173	0.0301637
Contig15511.0.g32440.t1	Hypothetical protein	1714	4	5	3.66607	17.2176	2.23158	0.049108
Contig15516.0.0v1.g27133.t1	Hypothetical protein	723	12	21	95.2656	153.919	0.692143	0.207749
Contig15520.0i1v1.g19962.t1	Intraflagellar Transport Protein 52	446	15	32	113.327	566.459	2.32148	0.054492
Contig15545.0.1v1.g34339.t1	Alpha-methylacyl-CoA racemase	378	2	2	2.91922	4.42759	0.600938	0.0447266
Contig15557.0v1.g11937.t1	Ribosomal RNA small subunit methyltransferase B	715	24	68	5341.58	333.1	-4.00324	0.0245003
Contig15560.0i1.g1702.t2	Hypothetical protein	581	8	11	57.2335	24.2325	-1.23992	0.0743143
Contig15599.0v1.g32162.t1	DHHC zinc finger domain containing protein	733	23	65	482.616	2715.9	2.49248	0.0516326
Contig15607.0.g10016.t1	Hypothetical protein	847	1	2	0.0631632	0.501592	2.98936	0.133371
Contig15609.0v1.g905.t1	Calpain family cysteine protease containing protein	829	4	5	2.54383	13.2658	2.38264	0.0884456
Contig15617.0v1.g39693.t1	WD40 repeat-containing protein	495	1	4	2.29576	7.46398	1.70097	0.0668303
Contig23009.0.0.g24684.t1	WD40 repeat-containing protein	331	1	1	0.224836	2.91746	3.69777	0.0518614
Contig15624.0.g47074.t1	phospholipid hydroperoxide glutathione peroxidase, mitochondrial	182	3	4	4.10193	17.865	2.12277	0.0706728
Contig15637.0.1v1.g4212.t1	Hypothetical protein	954	20	38	68.928	303.006	2.13619	0.0189887
Contig15670.0v1.g34106.t1	Guanylate-binding protein, N-terminal domain containing protein	871	6	11	11.5168	42.6111	1.88748	0.0359596
Contig16336.0v1.g5285.t1	Splicing factor	220	2	2	18.6789	5.34797	-1.80435	0.043901
Contig15685.0v3.g22398.t1	Hypothetical protein	176	2	2	0.9389	4.87772	2.37716	0.117479
Contig15689.0i1v4.g33115.t1	Single strand-specific	332	1	2	3.12205	5.15176	0.722572	0.24216
Contig15699.0v5.g11362.t1	ABC-2 type transporter domain-containing protein	666	2	3	4.43401	13.9432	1.65287	0.0527233
Contig16019.0.g44245.t1	Myb family DNA-binding protein, SHAQKYF family	510	2	2	2.94841	1.61705	-0.866573	0.0525228
Contig15705.0i1.g7487.t1	Hypothetical protein	210	6	14	59.9352	345.774	2.52835	0.184363
Contig15706.0.g37565.t1	Hypothetical protein	793	2	3	7.58518	14.5841	0.943137	0.0673717
Contig15707.0.g41207.t1	U4/U6 small nuclear ribonucleoprotein Prp31	515	7	9	99.4597	20.833	-2.25524	0.0579938
Contig15709.0.g42703.t1	p-loop containing nucleoside triphosphate hydrolase	4197	36	51	59.4132	415.803	2.80705	0.0789451
Contig15720.0v1.g19068.t1	Wd repeat-containing protein 65	1237	39	80	184.694	1266.25	2.77735	0.0320611
Contig15725.0.g4088.t1	Transient receptor potential cation channel subfamily V member 6	1980	9	13	19.5193	75.83	1.95787	0.0387851
Contig15727.0.g8833.t1	Hypothetical protein	431	3	5	2.42021	16.805	2.79569	0.0213956
Contig15727.0.g8834.t1	Hypothetical protein	377	7	16	301.933	145.636	-1.05186	0.339111
Contig15750.0.g8259.t1	Hypothetical protein	263	2	2	2.62062	17.1429	2.70963	0.071118
Contig15751.0.0v1.g10824.t1	Hypothetical protein	518	4	9	6.7415	40.8376	2.59876	0.0381098
Contig15780.0i1.g1005.t1	Hypothetical protein	305	1	1	41.818	12.8737	-1.69969	0.0641573
Contig15796.0.1.g37503.t1	Hypothetical protein	1360	4	6	15.6886	67.1181	2.09698	0.11709
Contig15803.0v1.g15098.t1	Hypothetical protein	275	3	5	22.1344	48.4609	1.13053	0.0640171
Contig15805.0.g12716.t1	Dynein light chain	102	3	6	20.5162	47.7425	1.21851	0.12714
Contig3886.0.0i1.g9295.t1	Hypothetical protein	628	3	5	15.7283	45.9494	1.54668	0.0430966
Contig15834.0v5.g25406.t1	AMP dependent ligase	793	4	6	7.87229	16.0547	1.02814	0.00333135
Contig15836.0v1.g2367.t1	Hypothetical protein	379	2	2	2.01893	5.3737	1.41233	0.0376664
Contig15844.0.g3332.t1	Bifunctional aminoacyl-tRNA synthetase	712	8	12	45.6014	158.671	1.79889	0.0824884
Contig15846.0i1.g11387.t1	14-3-3 domain containing protein	544	4	15	10.8956	100.107	3.19973	0.022643
Contig2627.0v1.g9952.t1	Cytochrome b5 domain-containing protein 1	243	1	1	0.182134	2.3011	3.65925	0.0743143
Contig15861.0.g17993.t1	Hypothetical protein	225	1	1	0.233506	0.351363	0.5895	0.462161
Contig8208.0.g45502.t1	Acyltransferase family protein	628	1	1	0.193817	0.313106	0.691953	0.491345
Contig15875.0.1i1.g18949.t1	Hypothetical protein	408	7	11	13.6218	85.5767	2.6513	0.00119528
Contig15885.0i1.g27812.t1	Hypothetical protein	436	13	20	155.164	122.584	-0.340015	0.130862
Contig15887.0.0v1.g32693.t1	B9 domain-containing protein 1	268	7	15	33.485	210.918	2.65509	0.0528866
Contig15895.0.g42665.t1	Hypothetical protein	618	5	7	16.658	69.7415	2.06581	0.109035
Contig15913.0v1.g13436.t1	Hypothetical protein	378	2	5	6.54535	14.9388	1.19053	0.0189162
Contig15919.0.0.g5526.t1	Activating signal cointegrator 1 complex subunit 1	314	2	2	5.08183	10.4147	1.0352	0.0454854
Contig15922.0i1.g24461.t1	Wd repeat-containing protein 47	1168	4	8	0.648774	10.1446	3.96685	0.0072398
Contig15925.0.g41930.t1	Transmembrane protein 231	302	3	5	6.94777	49.773	2.84074	0.150227
Contig15931.0v1.g29031.t1	Hypothetical protein	269	1	1	0.0487486	0.799867	4.03633	0.01191
Contig15931.0v1.g29032.t1	Centrosomal protein of 135 kDa	656	28	62	176.781	1527.61	3.11124	0.0471844
Contig15938.0i1.g25580.t1	Small subunit ribosomal protein S10e, cytoplasmic	131	3	14	219.23	792.857	1.85461	0.0731263
Contig15939.0.g32740.t1	E3 ubiquitin-protein ligase HECTD1	761	24	52	134.675	1171.94	3.12134	0.00557031
Contig15950.0v1.g14953.t1	Male sterility protein	1191	6	7	22.4717	81.4577	1.85794	0.0342913
Contig15954.0i1.g32609.t1	Hypothetical protein	2849	39	67	123.838	733.058	2.56547	0.0408611
Contig15959.0v1.g37430.t1	Hypothetical protein	1849	1	1	0.179802	0.511479	1.50827	0.116099
Contig15960.0v1.g10493.t1	Hypothetical protein	814	17	34	84.7944	415.077	2.29134	0.019029
Contig15969.0v1.g14505.t2	Hypothetical protein	2206	63	151	3868.08	1301.99	-1.5709	0.0481875
Contig15974.0v3.g3486.t1	Thiamine pyrophosphate enzyme, C-terminal TPP-binding domain and Thiamine pyrophosphate enzyme, central domain and Thiamine pyrophosphate enzyme, N-terminal TPP-binding domain-containing protein	562	1	1	0.71318	1.01259	0.505708	0.351968
Contig15985.0.0v1.g16349.t1	Hypothetical protein	1587	14	25	63.2492	247.797	1.97004	0.0106443
Contig15988.0v1.g21087.t1	Alba dna rna-binding protein	492	10	24	473.482	1073.73	1.18125	0.0540157
Contig16000.0v1.g43643.t1	Hypothetical protein	458	8	11	46.93	382.625	3.02735	0.0528866
Contig16000.0v1.g43642.t1	Hypothetical protein	139	2	5	1.97341	46.7282	4.56553	0.0758578
Contig16009.0v1.g29108.t1	Hypothetical protein	515	8	15	271.457	35.5835	-2.93144	0.0381247
Contig16015.0v1.g31046.t1	Leucine-rich repeat-containing protein 48	543	19	42	79.0206	868.239	3.45779	0.0405677
Contig16049.0i1.g25854.t1	Hypothetical protein	685	2	3	19.3129	8.64205	-1.16012	0.0224022
Contig16070.0.g43249.t1	Putative phosphatidylinositol-4-phosphate 5-kinase	372	6	8	20.3347	64.8677	1.67356	0.0436316
Contig16082.0.0.g10613.t1	Crooked neck pre-mRNA splicing factor 1	713	12	16	312.571	72.6163	-2.10582	0.180046
Contig16083.0v2.g1718.t1	40S ribosomal protein S30	70	4	7	840.329	381.005	-1.14114	0.0561651
Contig16091.0.g32217.t1	Inositol 5-phosphatase 4	991	2	2	3.45559	10.0976	1.54701	0.0579938
Contig16114.0v1.g9429.t1	p-loop containing nucleoside triphosphate hydrolase	471	1	1	4.13019	13.3233	1.68967	0.0525228
Contig16120.0v1.g1475.t1	Oxysterol-binding protein	835	9	10	74.4342	123.795	0.733916	0.0300108
Contig16121.0v2.g16176.t1	Hypothetical protein	440	5	7	13.8445	35.7382	1.36816	0.0726595
Contig16129.0v1.g11230.t1	Hypothetical protein	502	3	3	3.07376	11.3519	1.88486	0.159097
Contig16131.0v1.g18828.t1	Iq and ubiquitin-like domain-containing	504	5	7	21.355	115.05	2.42961	0.0832931
Contig16136.0i1v1.g34681.t1	Protein kinase domain containing protein	828	2	2	0.525459	3.47244	2.7243	0.00829942
Contig16145.0.0.g3098.t1	NIMA-related kinase 2	1037	2	2	0.928301	2.87931	1.63306	0.0868557
Contig16154.0.g46584.t1	Hypothetical protein	306	4	6	24.7804	12.3599	-1.00353	0.0187977
Contig16165.0.1.g22845.t1	Lysine-specific demethylase 5b	832	4	6	18.8424	11.7489	-0.681448	0.0580451
Contig16169.0.0.g30849.t1	Hypothetical protein	988	1	2	0.590939	1.3113	1.14992	0.146919
Contig16171.0v2.g13737.t1	Hypothetical protein	896	1	1	1.10117	1.66318	0.594904	0.413718
Contig16190.0.g1457.t1	Hypothetical protein	873	2	4	50.4911	30.6126	-0.721902	0.16662
Contig16219.0v1.g33726.t1	Gas2 domain containing protein	578	18	33	70.9447	695.987	3.29429	0.0525228
Contig16230.0i1v1.g1122.t1	Eukaryotic translation initiation factor 3 subunit I	333	7	14	117.334	279.911	1.25435	0.063111
Contig16233.0.0v3.g37025.t1	Putative: flagellar/basal body protein [Chlamydomonas reinhardtii]	238	5	14	19.8399	128.01	2.68978	0.0260147
Contig16240.0.0v2.g31112.t1	Hypothetical protein	239	5	16	4157.12	117.856	-5.14048	0.0479143
Contig16241.0v1.g12809.t1	Chromatin-remodeling complex atpase chain iswi	1205	19	41	313.869	91.7647	-1.77415	0.0201972
Contig16241.0v1.g12810.t1	Hypothetical protein	275	2	2	2.42455	4.43724	0.871942	0.100092
Contig16247.0.0v1.g33493.t1	DNA polymerase epsilon subunit, putative	297	4	5	22.1991	24.0515	0.115626	0.575417
Contig1626.0v1.g10154.t1	Hypothetical protein	701	10	15	14.8279	111.924	2.91613	0.0496634
Contig16262.0i1v1.g9557.t1	Hypothetical protein	618	4	5	7.29216	26.4189	1.85715	0.0068535
Contig16275.0i1.g25774.t1	DNA replication licensing factor MCM3, variant	950	32	57	1427.19	210.077	-2.76418	0.0136588
Contig800.0.g41047.t1	Calcyphosin	195	7	14	184.76	423.382	1.1963	0.0319735
Contig16285.0i1v1.g30593.t1	Hypothetical protein	890	9	13	27.2333	173.053	2.66777	0.0709713
Contig16289.0.g20568.t1	Hypothetical protein	1387	18	46	47.1953	353.46	2.90483	0.00735838
Contig23495.0.g21665.t1	Sperm flagellar protein 1	256	2	2	1.53875	3.34341	1.11956	0.103083
Contig16298.0i1.g16621.t1	Eukaryotic release factor 3 GTPase subunit	935	12	24	160.734	450.186	1.48585	0.022712
Contig163.1v1.g4381.t1	ABC transporter family protein	1833	3	3	1.81496	10.3571	2.51261	0.0136435
Contig16303.0.g6904.t1	Hypothetical protein	987	20	40	94.8015	339.496	1.84041	0.0462265
Contig16305.0.g42460.t1	p-loop containing nucleoside triphosphate hydrolase	3388	2	3	2.05042	7.46529	1.86428	0.0879012
Contig16312.0i1.g31347.t1	Hypothetical protein	486	14	34	292.283	514.419	0.815578	0.0471239
Contig1632.0v1.g46043.t1	Zinc finger ccch domain-containing protein 11	363	7	10	36.8628	106.374	1.52891	0.0149099
Contig16327.0v1.g35216.t1	Hypothetical protein	537	1	1	5.46191	6.9717	0.352106	0.114382
Contig16330.0v1.g26422.t1	Hypothetical protein	967	1	1	0.894775	6.37669	2.83321	0.0537841
Contig16332.0.g41883.t1	Exosome component 2	309	7	13	373.599	55.4909	-2.75117	0.0327374
Contig16337.0.1.g31863.t1	Hypothetical protein	270	6	9	24.0216	55.7398	1.21437	0.0252936
Contig16352.0v1.g12473.t1	Hypothetical protein	607	2	5	0.808569	7.80553	3.27106	0.0736924
Contig9681.0i3.g18818.t1	Protein disulfide-isomerase	487	15	32	264.638	230.756	-0.197648	0.807652
Contig16360.0i1.g6054.t1	Vacuolar atp synthase subunit	252	10	19	98.096	296.465	1.5956	0.0731938
Contig5866.0i1.g26197.t1	Hypothetical protein	434	1	1	2.34863	5.72665	1.28587	0.041383
Contig16370.0v1.g213.t1	Hypothetical protein	680	3	36	525.989	108.696	-2.27473	0.0200165
Contig16371.0i1.g26962.t1	General regulatory factor 10	231	9	25	72.4332	346.023	2.25615	0.00122152
Contig16381.0.0i1.g28539.t1	Beige/BEACH domain containing protein	796	4	4	13.3317	23.5178	0.818894	0.0981331
Contig16392.0i2.g24013.t1	Ribosome-associated chaperone zuotin	643	3	6	17.8843	31.5342	0.81822	0.347298
Contig7603.0.g27474.t1	Centrosomal protein POC5	749	2	3	1.64802	4.97041	1.59263	0.062295
Contig16401.0i1.g21282.t1	Myb-like DNA-binding domain containing protein	1077	8	10	13.3418	56.6022	2.08491	0.019029
Contig16407.0.g36278.t1	Hypothetical protein	800	8	17	709.155	157.148	-2.17397	0.0471239
Contig16431.0v1.g23167.t1	Hypothetical protein	400	19	34	111.451	1382.04	3.63232	0.0362431
Contig16439.0.g8598.t1	Hypothetical protein	775	4	6	18.8365	4.70104	-2.00248	0.0374734
Contig19730.0i1v2.g34794.t1	Peptidylprolyl isomerase	510	1	1	3.78996	3.64762	-0.0552264	0.890693
Contig16480.0i2v1.g16005.t1	Hypothetical protein	337	5	14	93.6074	94.1058	0.00766065	0.987324
Contig16488.0v1.g404.t1	TPR Domain containing protein	546	5	6	32.4483	42.5976	0.392627	0.0965036
Contig16491.0i1v3.g37875.t1	Eukaryotic translation initiation factor 3 subunit D-1	568	16	28	91.0748	249.836	1.45586	0.0421462
Contig16494.0v1.g34945.t1	C2 domain containing protein	263	6	14	157.794	435.603	1.46498	0.0609033
Contig16495.0v1.g4023.t1	Hypothetical protein	875	9	15	67.7848	246.154	1.86053	0.0464125
Contig16499.0v1.g3276.t1	Ribonuclease P/MRP protein subunit POP5	134	2	2	20.7125	10.2663	-1.01259	0.0269751
Contig16502.0v1.g44452.t1	Intraflagellar transporter	752	13	22	58.3325	466.457	2.99937	0.0416463
Contig16506.0v1.g6010.t1	Nucleotidyl transferase family protein	463	3	3	5.51329	17.9035	1.69926	0.0317051
Contig16524.0.g17008.t1	Hypothetical protein	680	1	1	1.09213	2.81837	1.36771	0.0589237
Contig16534.0v1.g13220.t1	Hypothetical protein	653	1	1	5.07709	27.513	2.43804	0.063749
Contig16539.0.g46849.t1	Ubiquitin-conjugating enzyme	160	1	2	1.41132	5.03731	1.83561	0.032326
Contig16555.0.g39404.t1	Hypothetical protein	166	2	3	6.41954	26.5124	2.04612	0.0139948
Contig16558.0v1.g33463.t1	Hypothetical protein	869	1	2	0.131259	1.08505	3.04726	0.0721407
Contig16559.0v6.g3222.t1	Hypothetical protein	180	1	26	249.407	1219.14	2.28929	0.203253
Contig16559.0v7.g3232.t1	Hypothetical protein	225	5	10	92.7426	606.592	2.70942	0.185343
Contig16559.0v7.g3233.t1	Hypothetical protein	180	1	2	4.55775	18.1134	1.99066	0.149769
Contig16564.0.g8688.t1	Glycine-rich RNA-binding protein like	236	5	23	2549.49	2617.19	0.0378094	0.78964
Contig16573.0v1.g16502.t1	Nucleosome assembly protein	376	19	111	3630.86	9898.14	1.44685	0.112365
Contig16579.0.g28444.t1	Hypothetical protein	402	2	2	8.6801	5.2382	-0.728642	0.0862991
Contig16581.0.g48076.t1	Hypothetical protein	925	9	9	93.1029	28.7831	-1.6936	0.0440245
Contig16593.0.0v1.g7391.t1	Hypothetical protein	284	5	16	69.6544	279.591	2.00503	0.0280855
Contig16595.0.g41800.t1	S-adenosyl-L-methionine-dependent methyltransferase	321	4	7	81.2559	21.9671	-1.88713	0.0298905
Contig22740.0v1.g9747.t1	Adenylate kinase domain-containing protein 1	2251	44	71	152.876	1079.31	2.81968	0.0714748
Contig16598.0i1.g33220.t1	Phosphatidylinositol 3-and 4-kinase family protein, putative	536	7	10	39.9656	82.5246	1.04607	0.0305577
Contig16600.0i1.g33440.t1	Hypothetical protein	1185	6	8	11.1057	41.548	1.90348	0.0413277
Contig16602.0.g40088.t1	Wd repeat-containing protein 62	1650	3	3	11.2557	19.6788	0.805991	0.0441055
Contig16608.0v1.g6707.t1	U3 small nucleolar rna-associated	803	29	68	3278.76	432.014	-2.924	0.0230387
Contig16616.0i1.g18004.t1	U2 snRNP spliceosome subunit	1288	12	16	165.23	75.8269	-1.12369	0.0377886
Contig16618.0.1.g22952.t1	Hypothetical protein	1988	53	102	2112.53	534.088	-1.98382	0.0170361
Contig16619.0v1.g27292.t1	Hypothetical protein	200	2	3	1.48637	14.1494	3.25088	0.0138725
Contig16625.0.g46151.t1	LCCL domain containing protein	460	10	16	155.271	39.6613	-1.96898	0.039859
Contig16631.0v1.g33931.t1	Hypothetical protein	473	2	3	2.52805	6.58401	1.38094	0.062349
Contig23599.0.g34871.t1	Component of cytosolic 80S ribosome and 60S large subunit	139	2	4	283.382	101.181	-1.48581	0.0352469
Contig16651.0v1.g15523.t1	Hypothetical protein	935	3	6	10.5576	79.9493	2.9208	0.0429393
Contig16653.0v1.g26997.t1	Hypothetical protein	753	1	1	0	0.721717	Inf	0.0994936
Contig16662.0v2.g3773.t1	Hypothetical protein	558	18	32	74.5622	727.53	3.28649	0.0451814
Contig16675.0v2.g31233.t1	Signal transduction histidine kinase	778	2	3	2.03029	10.6535	2.39157	0.0181206
Contig1669.0i1v1.g29419.t1	Eukaryotic translation initiation factor 2a-like	635	3	4	6.2165	15.9948	1.36343	0.0695473
Contig16690.0.g11523.t1	Dynein light chain roadblock	103	2	8	10.829	72.743	2.74791	0.0837073
Contig16691.0i1.g16894.t1	Ribosomal protein RPS8	208	9	32	3110.6	1569.34	-0.987033	0.056766
Contig167.0i1v1.g5856.t1	Hypothetical protein	1439	9	11	10.1206	52.1843	2.36632	0.075805
Contig16704.0.g24234.t1	Hypothetical protein	182	2	3	9.93483	14.8126	0.576257	0.0991545
Contig8986.0.1.g3440.t1	Hypothetical protein	916	3	3	7.17903	19.7718	1.46158	0.0152298
Contig7268.0.g47784.t1	Hypothetical protein	392	15	35	101.024	985.517	3.28618	0.0459708
Contig16738.0.g46416.t1	Glutathione S-transferase, putative	342	1	1	1.39761	6.31374	2.17553	0.061826
Contig16759.0v1.g10509.t1	Vacuolar ATP synthase	234	4	8	20.2708	76.8671	1.92296	0.0503905
Contig16763.0v1.g7566.t1	B-box zinc finger family protein	521	12	25	62.5689	461.657	2.8833	0.0641144
Contig4843.0i1.g17274.t1	Hypothetical protein	315	3	4	7.89245	6.87866	-0.198345	0.527241
Contig1678.0v1.g27863.t1	cilia- and flagella-associated protein 58	873	28	57	130.483	1041.39	2.99657	0.0340988
Contig16784.0v2.g26642.t1	Vacuolar protein sorting-associated protein 29	193	3	3	9.20577	24.1624	1.39216	0.0715072
Contig16797.0i1v2.g30214.t1	Myeloid leukemia factor, putative	361	2	5	2.72578	24.1839	3.14931	0.00480408
Contig16817.0i1.g22272.t1	Hypothetical protein	709	2	2	7.36067	14.3823	0.966387	0.036903
Contig1682.0.g45255.t1	Smad nuclear interacting protein 1	234	3	9	124.463	67.561	-0.881453	0.0924313
Contig16831.0v1.g29482.t1	Hypothetical protein	1468	8	8	8.46189	26.4244	1.64282	0.0967468
Contig16832.0i1v1.g39877.t1	MORN repeat-containing protein 1	308	4	10	35.1365	104.545	1.57309	0.0624619
Contig16834.0v1.g25666.t1	Glycogen phosphorylase 1	993	35	111	564.14	6093.31	3.4331	0.185049
Contig16838.0.g9759.t1	Serine/threonine-protein phosphatase 2A regulatory subunit sur-6	463	12	22	129.369	282.487	1.12669	0.061066
Contig23564.0.g20264.t1	U2 small nuclear ribonucleoprotein b	311	6	13	342.787	75.0175	-2.19201	0.0228651
Contig16866.0i1.g38438.t1	AT hook motif family protein	1781	15	25	34.3374	128.816	1.90746	0.0329166
Contig16872.0.g11270.t1	Hypothetical protein	802	15	19	37.3024	282.265	2.91971	0.0214616
Contig16874.0.g10727.t1	Hypothetical protein	675	3	3	6.59507	6.21903	-0.0847	0.623037
Contig16883.0i1.g28751.t1	Hypothetical protein	2397	2	3	3.06635	14.9335	2.28396	0.019705
Contig16885.0i1v1.g16342.t1	Piwi-like protein 1	913	11	17	31.4604	100.692	1.67834	0.112557
Contig16886.0v2.g33373.t1	Hypothetical protein	277	5	7	63.3343	30.2281	-1.0671	0.00202737
Contig169.0i1v1.g31597.t1	Hypothetical protein	667	1	1	0.285353	1.22414	2.10095	0.0135194
Contig22561.0.g36384.t1	Fact complex subunit spt16	1042	26	57	592.062	647.352	0.128801	0.436952
Contig16911.0.1.g42966.t1	Hypothetical protein	2756	16	20	20.6222	67.9687	1.72067	0.0530954
Contig16925.0v1.g4063.t1	Ribosome production factor 2 homolog	336	13	49	2296.59	144.632	-3.98903	0.0136435
Contig16926.0v1.g4854.t1	Oligosaccharyl transferase	797	2	2	2.31232	4.10621	0.828465	0.089374
Contig16928.0i1v2.g25228.t1	Vacuolar sorting protein snf7, putative	228	1	2	6.87577	10.4046	0.597624	0.0756078
Contig16930.0.g8792.t1	Hypothetical protein	696	7	13	63.7795	57.6865	-0.14486	0.697557
Contig16938.0v1.g24378.t1	Hypothetical protein	238	8	19	139.85	401.555	1.52172	0.0641889
Contig16941.0v1.g15866.t1	Hypothetical protein	934	3	3	4.20979	28.0152	2.73439	0.0291522
Contig16948.0.0i3.g40074.t1	Dynein intermediate chain 2	560	12	21	66.3224	271.816	2.03506	0.0801046
Contig16949.0v1.g7231.t1	Hypothetical protein	859	1	1	1.26261	5.1782	2.03604	0.0471844
Contig21359.0.g46643.t1	RNA-binding protein Mago nashi	159	2	3	5.23887	1.80376	-1.53825	0.0840055
Contig16954.0.g46502.t1	Craniofacial development protein, putative	285	2	2	3.80078	7.71252	1.02091	0.087844
Contig6478.0v1.g34307.t1	Dynein light chain roadblock	101	2	3	31.4257	150.738	2.26203	0.100814
Contig1696.0.1i1.g16946.t1	Ribosome biogenesis protein N	260	12	33	2789.77	123.315	-4.49973	0.0153133
Contig16963.0v1.g23591.t1	Hypothetical protein	513	7	12	12.5186	42.357	1.75853	0.0222403
Contig16975.0.1v1.g18856.t1	Hypothetical protein	1268	7	10	22.5788	50.7444	1.16828	0.0261398
Contig16981.0.g38685.t1	Rna-binding motif x-linked 2	344	1	7	54.9204	39.9601	-0.458781	0.0481895
Contig16999.0.g19825.t1	Hypothetical protein	443	2	4	3.55097	15.7383	2.14799	0.00492456
Contig17002.0.g12698.t1	Kinesin motor domain protein	847	2	2	1.12743	6.55963	2.54057	0.0129286
Contig17006.0.g43348.t1	Hypothetical protein	388	1	1	1.61424	0.149597	-3.43171	0.061826
Contig17018.0v1.g31838.t1	Hypothetical protein	1255	2	2	19.2104	217.131	3.49861	0.00455388
Contig17022.0v1.g27323.t1	Hypothetical protein	728	2	2	4.68992	2.5235	-0.894138	0.0390216
Contig17034.0i1.g31959.t1	Arginine kinase	1020	24	42	71.0165	580.28	3.03052	0.0459007
Contig17040.0v1.g29415.t1	Hypothetical protein	1635	6	7	10.3917	29.4504	1.50285	0.0218264
Contig17046.0v1.g12984.t1	Pub domain-containing protein	354	1	2	0.696338	1.69988	1.28758	0.213003
Contig17046.0v1.g12983.t1	Hypothetical protein	521	5	13	11.5952	61.1493	2.39881	0.0357878
Contig17048.0v1.g5191.t1	Deoxyribodipyrimidine photo-lyase type I	579	18	42	1332.99	206.729	-2.68885	0.0135194
Contig17053.0v1.g25773.t1	Hypothetical protein	926	3	3	2.60467	9.99852	1.94061	0.0067548
Contig17063.0.g42150.t1	Bud site selection protein 31	147	3	4	107.189	57.2556	-0.904668	0.016575
Contig17064.0.g20777.t1	Telomerase cajal body protein 1-like	377	2	3	11.6713	12.2318	0.0676717	0.752972
Contig17067.0.g16887.t1	Hypothetical protein	529	8	10	90.1738	38.424	-1.2307	0.0079462
Contig17071.0i1v1.g3823.t1	Hypothetical protein	801	3	4	2.31254	5.29541	1.19526	0.0462116
Contig17072.0i1.g17705.t1	Hypothetical protein	1106	2	3	0.402931	2.43445	2.59499	0.0381098
Contig17073.0.g36200.t1	Small subunit processome component 20 homolog	3055	40	74	722.712	166.416	-2.11863	0.0816227
Contig17078.0v1.g22090.t1	Hypothetical protein	1226	25	45	92.289	506.987	2.45772	0.0471239
Contig17085.0.g27611.t1	G patch domain containing	197	1	1	2.26057	0.351995	-2.68306	0.134849
Contig17087.0v1.g6113.t1	SPOUT domain containing methyltransferase 1	416	14	23	760.005	110.25	-2.78523	0.0237432
Contig17103.0.g7132.t1	Hypothetical protein	620	26	64	240.426	2143.41	3.15624	0.0395811
Contig17106.0v1.g14759.t1	Hypothetical protein	827	2	3	0.520222	6.26898	3.59103	0.0519846
Contig17111.0v1.g21118.t1	Transcription elongation factor SPT5	802	29	64	1431.81	188.738	-2.92339	0.00119528
Contig17115.0v1.g1590.t1	Hypothetical protein	1452	2	5	13.6016	4.91469	-1.46861	0.0632775
Contig17119.0v1.g24167.t1	Hypothetical protein	592	1	1	1.89898	3.20421	0.754746	0.049108
Contig17126.0.g11212.t1	Hypothetical protein	371	2	3	6.26317	22.2929	1.83162	0.038071
Contig1713.0i1.g22350.t1	Hypothetical protein	1836	2	3	29.5579	5.04764	-2.54986	0.00768942
Contig17131.0v1.g9307.t1	Flagellar/basal body protein	522	9	12	18.7376	69.832	1.89795	0.0305588
Contig17134.0v1.g12216.t2	Hypothetical protein	1163	37	77	238.066	1886.58	2.98634	0.0380555
Contig17142.0.g32494.t1	Protein disulfide-isomerase 2	637	11	15	141.94	103.446	-0.4564	0.420177
Contig17155.0.g6875.t1	Hypothetical protein	834	9	15	32.0957	78.3966	1.28841	0.0212839
Contig17158.0v1.g2519.t1	Hypothetical protein	569	5	9	28.9272	96.0805	1.73182	0.139348
Contig17159.0.g42056.t1	Hypothetical protein	3535	8	10	7.71343	39.3917	2.35245	0.0837073
Contig17166.0v1.g10609.t1	Hypothetical protein	697	12	20	84.9754	447.195	2.39578	0.0247517
Contig1718.0i1v1.g6524.t1	Ankyrin repeat-containing protein	829	5	5	5.84487	16.6334	1.50884	0.0224022
Contig17189.0.g3211.t1	Hypothetical protein	775	1	2	2.23875	9.1742	2.03489	0.0447037
Contig17191.0.g44135.t1	Serine/threonine protein kinase	471	2	4	3.17175	21.3877	2.75343	0.0328706
Contig17195.0i1.g17092.t1	Lipoprotein-releasing system ATP-binding protein LolD	287	1	1	3.51085	7.52068	1.09904	0.0376664
Contig17199.0i1.g8292.t1	Hypothetical protein	159	1	3	1.95406	7.32995	1.90733	0.0200165
Contig17202.0i1.g35701.t1	Hypothetical protein	374	9	19	37.6626	166.358	2.14309	0.0706728
Contig17208.0i1.g8996.t1	Hypothetical protein	683	4	4	3.90251	5.12585	0.393388	0.128496
Contig17215.0v1.g4696.t1	Hypothetical protein	1115	10	14	15.5848	96.912	2.63654	0.0658305
Contig17216.0i1.g39529.t1	Hypothetical protein	1847	10	12	30.857	72.471	1.23181	0.0194772
Contig17225.0v1.g30794.t1	Hypothetical protein	310	13	38	454.54	3176.5	2.80496	0.0865693
Contig17231.0.g41045.t1	Hypothetical protein	229	1	2	3.58131	16.2985	2.18618	0.0212743
Contig17235.0.g14234.t1	Hypothetical protein	2896	3	3	4.15313	6.77048	0.705059	0.0460771
Contig17238.0v1.g2708.t1	Hypothetical protein	546	7	12	34.2087	16.7278	-1.03212	0.0156037
Contig17242.0.g28388.t1	TBC domain-containing protein kinase-like protein	869	1	2	0.0984414	0.539843	2.4552	0.0965327
Contig17249.0v1.g14499.t1	Tectonic-1	655	6	8	6.89309	52.5408	2.93022	0.0734
Contig17251.0.g2081.t1	Hypothetical protein	309	6	8	9.86633	30.179	1.61296	0.00440636
Contig23518.0.g32417.t1	Px domain containing protein	506	14	35	436.935	662.62	0.600763	0.037225
Contig1726.0v3.g28037.t1	Hypothetical protein	485	8	18	63.0934	229.365	1.86209	0.00235285
Contig17271.0v1.g4487.t1	Adenylyl cyclase	899	1	1	0	0.601903	Inf	0.0856427
Contig17275.0v1.g29403.t1	Dynamin	732	2	2	4.48128	28.9658	2.69237	0.0871051
Contig17282.0v1.g2361.t1	Carbonic anhydrase	542	1	1	0.713636	2.13488	1.58089	0.045794
Contig17286.0v1.g2951.t1	Hypothetical protein	382	2	2	30.5987	13.8161	-1.14712	0.0325511
Contig17295.0v1.g21308.t1	Zinc finger protein MYND domain-containing protein, putative	338	2	4	5.48996	37.9153	2.78791	0.00894806
Contig17298.0.g61.t1	Hypothetical protein	1272	29	76	1860.43	534.976	-1.79809	0.0169803
Contig17299.0v1.g22120.t1	Hypothetical protein	808	2	4	0.749111	3.83137	2.35461	0.0800019
Contig17304.0i1.g2515.t1	TPR repeat-containing protein	746	3	3	7.11872	20.6835	1.53879	0.0138725
Contig17308.0v1.g13389.t1	Hypothetical protein	522	3	3	7.28697	17.6557	1.27674	0.0288457
Contig17316.0.g36189.t1	Hypothetical protein	484	3	5	9.72182	31.1229	1.67868	0.0300127
Contig17316.0v1.g8983.t1	Cytochrome protein c1	342	3	6	89.0728	300.415	1.7539	0.213791
Contig17319.0.g19743.t1	Fcf1 domain containing protein	277	10	17	576.665	30.9396	-4.22021	0.0276958
Contig17321.0.g41772.t1	Hypothetical protein	325	2	2	6.25046	1.62033	-1.94768	0.147324
Contig17328.0v1.g36832.t1	DEAD-box ATP-dependent RNA helicase	650	23	66	5366.07	369.025	-3.86208	0.0274466
Contig17338.0v2.g311.t1	Eukaryotic type KH-domain (KH-domain type I)	256	2	4	92.2557	6.82857	-3.75598	0.0135194
Contig17340.0.g37865.t1	Phosphatidylinositol 3-and 4-kinase family protein	847	4	6	5.2803	10.7149	1.02093	0.0893507
Contig17342.0i1.g2374.t1	Calpain family cysteine protease containing protein	728	2	3	5.65946	12.3275	1.12314	0.0354864
Contig17346.0i1.g1737.t1	Myb-like DNA-binding domain containing protein	584	2	3	6.17841	22.048	1.83534	0.0502525
Contig17349.0v1.g5100.t1	Guanylate-binding n-terminal domain containing protein	936	2	2	4.20939	7.45407	0.824417	0.0466969
Contig17359.0.g24083.t1	Protein kinase domain containing protein	453	3	5	16.1674	91.7963	2.50535	0.0447037
Contig17369.0v1.g9721.t1	Hypothetical protein	560	2	2	0.109754	1.40383	3.67701	0.061066
Contig1737.0.g45643.t1	Activating signal cointegrator 1 complex subunit	2383	35	53	80.2043	404.6	2.33474	0.00814028
Contig17372.0v2.g29676.t1	Starch binding domain-containing protein	192	2	5	3.07826	33.2531	3.4333	0.128683
Contig17384.0i1.g32895.t1	Coatomer protein complex, beta sub-unit	888	11	21	184.361	249.508	0.436554	0.323061
Contig17384.0i1.g32894.t1	Hypothetical protein	457	1	1	0.103736	2.12292	4.35507	0.121021
Contig17410.0.g588.t1	Hypothetical protein	303	2	2	3.54751	6.71171	0.919873	0.0634992
Contig17418.0.g42013.t1	Hypothetical protein	163	1	1	0.593964	3.12227	2.39415	0.0352469
Contig17419.0i2v1.g6591.t1	Hypothetical protein	138	2	5	54.5617	123.549	1.17913	0.0837073
Contig17435.0v1.g26073.t1	Actin-related protein 2 3 complex subunit 1-like	390	7	19	287.266	849.553	1.56432	0.0950463
Contig17440.0v1.g38471.t1	Cop9 signalosome complex subunit 12	444	5	6	91.9862	11.1532	-3.04396	0.00937331
Contig17449.0.g13950.t1	Hypothetical protein	441	1	1	5.18961	7.14883	0.462083	0.696927
Contig17449.0i1.g11647.t1	Hypothetical protein	563	2	3	4.23589	17.5742	2.05273	0.0230387
Contig17451.0.g26225.t1	Pre-mrna-processing factor 6-like	1009	20	29	235.989	96.5789	-1.28894	0.0827161
Contig17454.0.g43309.t1	p-loop containing nucleoside triphosphate hydrolase	4222	16	16	22.8036	72.8422	1.67551	0.044979
Contig17474.0v1.g2544.t1	7sk snrna methylphosphate capping enzyme	424	9	16	223.089	80.6819	-1.4673	0.0376664
Contig17482.0v1.g707.t1	Digestive organ expansion factor	784	18	33	462.73	86.8218	-2.41404	0.00849048
Contig17486.0v1.g7973.t1	Hypothetical protein	858	1	1	9.66841	0.844486	-3.51713	0.0288457
Contig17487.0v1.g23964.t1	p-loop containing nucleoside triphosphate hydrolase protein	824	3	3	5.13113	6.13507	0.257803	0.473815
Contig175.1.g8754.t1	FGFR1 oncogene partner	730	2	5	2.94325	17.3192	2.55689	0.0287817
Contig1750.0i1.g26848.t1	Hypothetical protein	161	4	11	23.7868	115.768	2.283	0.0477245
Contig17516.0.g32543.t1	Hypothetical protein	133	3	3	6.00305	3.88591	-0.627446	0.145118
Contig17517.0i3.g24482.t1	Chaperone DnaJ	364	7	12	22.9332	40.6217	0.82481	0.0437086
Contig17526.0.g21322.t1	N-terminal nucleophile aminohydrolase	272	2	2	13.743	4.17158	-1.72003	0.274135
Contig17528.0.g26187.t1	Hypothetical protein	438	5	6	19.1702	54.7141	1.51305	0.0145846
Contig17531.0v1.g32325.t1	Hypothetical protein	1967	19	34	22.0397	203.364	3.20589	0.0352469
Contig17537.0.g16438.t1	Hypothetical protein	794	2	4	8.88481	5.43538	-0.70896	0.0895924
Contig17552.0v1.g33893.t1	Hypothetical protein	772	1	1	206.021	6.57956	-4.96866	0.0207432
Contig17557.0.g22521.t1	DNA polymerase delta catalytic subunit	1071	7	10	49.3414	86.7522	0.814102	0.039859
Contig17558.0.g6738.t1	Hypothetical protein	1624	3	5	0.489524	4.45343	3.18546	0.0153133
Contig17565.0v1.g33461.t1	Hypothetical protein	771	4	5	7.70998	28.7929	1.90091	0.10318
Contig17578.0i1.g1205.t1	Hypothetical protein	951	5	5	8.03181	31.9288	1.99106	0.0497527
Contig1758.0v1.g702.t1	Aminoacyl-tRNA synthetase	415	18	32	122.053	780.47	2.67683	0.00262635
Contig17581.0v3.g16412.t1	Single-stranded g-strand telomeric dna-binding protein	288	12	40	437.919	1688.94	1.94738	0.0289387
Contig1759.0i1.g25220.t1	Dnaj homolog subfamily c member 8	315	2	4	1.42209	2.34333	0.720544	0.0540596
Contig17591.0v1.g21705.t1	Hypothetical protein	686	6	8	34.1267	12.6851	-1.42777	0.0357694
Contig17593.0.g13502.t1	Hypothetical protein	1950	7	11	35.2727	91.1084	1.36903	0.0597628
Contig17602.0v2.g34888.t1	Coiled-coil domain-containing protein 113	365	9	15	49.6163	518.709	3.38604	0.0407406
Contig17603.0.g40548.t1	Hypothetical protein	388	10	21	59.3373	243.651	2.03781	0.122118
Contig17604.0i1.g5628.t1	Thioredoxin domain containing protein	429	15	63	816.492	3274.27	2.00366	0.0449455
Contig17604.0.g5619.t1	Acyl-coenzyme A oxidase	734	8	13	43.8541	98.1255	1.16192	0.0212815
Contig17626.0.g42914.t1	Hypothetical protein	1797	6	8	10.1554	30.7504	1.59836	0.0602875
Contig9094.0.g29201.t1	Hypothetical protein	1493	3	4	5.14221	59.6582	3.53626	0.0345272
Contig17639.0.g36548.t1	Hypothetical protein	782	1	1	0	0.278575	Inf	0.198716
Contig17640.0i1.g23122.t1	Meckelin	1076	2	2	1.12087	4.28126	1.93342	0.088826
Contig17655.0v1.g8114.t1	Taxilin domain containing protein	396	15	36	351.478	487.042	0.470613	0.324572
Contig17659.0.g24995.t1	Leucine Rich Repeat family protein	637	3	5	6.05857	20.5593	1.76274	0.00319979
Contig17672.0i1.g5587.t1	GTP-binding protein required for 40S ribosome biogenesis	1008	26	52	1900.79	230.676	-3.04266	0.00119528
Contig17684.0v1.g15192.t1	Hypothetical protein	532	15	36	100.152	840.152	3.06846	0.0381098
Contig17686.0v1.g28744.t1	Serine/threonine-protein phosphatase 2A 65 kDa regulatory subunit A alpha	587	13	22	101.465	255.495	1.33232	0.0382834
Contig17686.0v1.g28745.t2	Hypothetical protein	516	1	1	1.97875	4.83512	1.28896	0.0995286
Contig17689.0.g41835.t1	Comm domain-containing protein 7	202	3	6	31.6506	52.3533	0.726047	0.110532
Contig17698.0v1.g30521.t1	Cilia- and flagella-associated protein 52	622	2	3	4.33361	16.869	1.96074	0.0102447
Contig17704.0.g28973.t1	DNA-directed RNA polymerase subunit	1815	66	181	6333.73	586.845	-3.432	0.0195969
Contig17709.0.g39217.t1	Hypothetical protein	284	1	1	0.546245	1.74886	1.6788	0.0859361
Contig17739.0.g35898.t1	Double-strand break repair protein mre-11 (inferred by orthology to a C. elegans protein)	319	3	3	3.38142	12.1106	1.84057	0.00385295
Contig17742.0i1.g12387.t1	Nuclear migration protein nudC	326	2	2	19.8885	28.2357	0.50559	0.0592319
Contig17748.0v1.g16998.t1	Hypothetical protein	641	2	2	0.621115	1.80202	1.53668	0.0106631
Contig1775.0.g6302.t1	Dual specificity phosphatase, catalytic domain containing protein	440	3	3	3.28862	13.8568	2.07504	0.061066
Contig17755.0i1.g25798.t1	Hypothetical protein	1064	19	35	64.9868	461.03	2.82664	0.0408701
Contig17757.0v1.g32619.t1	Hypothetical protein	1456	8	11	13.0801	67.2463	2.36208	0.00119528
Contig17758.0i1.g3874.t1	cilia- and flagella-associated protein 58	880	23	37	94.8063	468.417	2.30474	0.039859
Contig17763.0v1.g20524.t1	Hypothetical protein	237	4	8	12.5438	61.1705	2.28586	0.0676865
Contig17764.0.g7950.t1	Hypothetical protein	906	14	27	24.9477	159.724	2.6786	0.0228531
Contig17776.0v1.g26066.t1	Hypothetical protein	565	10	13	53.1321	117.934	1.15032	0.0377886
Contig17777.0v1.g34375.t1	Outer dynein arm docking complex protein oda-dc	630	2	2	0.22197	2.87267	3.69395	0.0737968
Contig1778.0i1.g1750.t1	26S proteasome regulatory complex component	894	2	2	6.03376	4.54617	-0.408407	0.211757
Contig17781.0.g31926.t1	VPS9 domain containing protein	1145	1	1	1.53463	21.2313	3.79023	0.00262635
Contig17787.0v1.g21086.t1	Selenocysteine-specific translation elongation factor	604	2	2	2.59953	2.6979	0.0535845	0.816357
Contig17791.0v2.g19227.t1	Hypothetical protein	373	5	13	45.1443	34.4411	-0.390414	0.204489
Contig23530.0.g11716.t1	Parkin-co-regulated gene product	314	2	2	9.77642	63.1695	2.69185	0.0434905
Contig178.1v1.g34218.t1	Hypothetical protein	236	4	5	9.10786	51.3315	2.49466	0.0893507
Contig17805.0.g26867.t1	DNA repair protein RAD50	1350	8	10	7.95362	27.486	1.78902	0.053877
Contig17807.0v1.g22099.t1	Hypothetical protein	925	12	22	25.0644	246.983	3.3007	0.0306212
Contig17817.0v1.g24202.t1	RNA helicase	907	23	36	408.366	91.8098	-2.15314	0.00305372
Contig17822.0v1.g2714.t1	Hypothetical protein	572	18	54	334.231	1208.41	1.85419	0.0457808
Contig17825.0v1.g30702.t1	Nonsense transcript regulator	1153	9	17	44.6782	101.858	1.18892	0.146652
Contig17827.0.g5494.t1	Integrator complex subunit 11	743	2	3	5.50186	2.43809	-1.17417	0.0267269
Contig1783.0i1v3.g11988.t1	Hypothetical protein	419	1	1	0.256928	2.79007	3.44087	0.0834266
Contig17832.0.g19018.t1	Hypothetical protein	761	17	32	971.132	403.295	-1.26783	0.0264953
Contig17840.0v1.g2263.t1	Hypothetical protein	178	4	6	7.78381	16.651	1.09706	0.0237432
Contig17846.0.g17346.t1	Adp-ribosylation factor-like protein 6	178	4	6	14.1748	105.894	2.90122	0.0464543
Contig17851.0.g32502.t1	Yip1 domain containing protein	1201	11	16	58.6688	106.423	0.859144	0.0714458
Contig17852.0v1.g24093.t1	Hypothetical protein	612	2	2	0.37784	1.40926	1.89909	0.0690225
Contig17862.0v1.g5259.t1	TPR Domain containing protein	166	5	10	20.3808	219.452	3.42863	0.0954729
Contig17870.0v1.g19918.t1	Swi snf and rsc complex subunit ssr2	713	22	42	557.153	101.623	-2.45484	0.0552457
Contig17879.0.g32403.t1	U3 small nucleolar RNA-associated protein 11	277	11	23	750.184	77.7179	-3.27092	0.00735838
Contig17883.0v1.g28645.t1	Leucine-rich repeat-containing protein 43	646	2	2	0.944673	2.51626	1.41339	0.013479
Contig17893.0.g7114.t1	Tyrosine 3-monooxygenase/tryptophan 5-monooxygenase activation protein epsilon	245	8	16	90.3035	428.914	2.24783	0.00689447
Contig17906.0v2.g27081.t1	Leucine-rich repeat-containing protein typical subtype	522	11	18	64.0715	387.228	2.59543	0.0407406
Contig17910.0i4.g18852.t1	Box H/ACA snoRNP rRNA pseudouridine syntase component dyskerin	501	20	87	9501.14	608.89	-3.96385	0.14615
Contig17913.0.g41083.t1	BCAS2 domain containing protein	260	10	23	560.299	127.754	-2.13283	0.00212759
Contig1792.0.g9842.t1	Hypothetical protein	887	2	2	0.679708	2.6568	1.96671	0.019705
Contig17926.0v1.g5834.t1	Hypothetical protein	422	11	29	123.701	549.422	2.15106	0.0432711
Contig17928.0v1.g31140.t1	Hypothetical protein	383	3	6	6.34105	27.2372	2.10279	0.126183
Contig17929.0i1v1.g13208.t1	GAS2 domain containing protein	953	41	79	238.323	1853.5	2.95926	0.0106631
Contig17930.0v1.g33808.t1	Hypothetical protein	829	10	17	49.1718	25.5245	-0.945951	0.0251173
Contig17950.0v1.g5594.t1	Hypothetical protein	318	3	4	5.12482	29.918	2.54544	0.0431304
Contig17960.0v1.g23198.t1	Xpg i-region family protein	754	2	2	2.78583	5.10799	0.874649	0.0245061
Contig17974.0v1.g24945.t1	Phd zinc finger-containing protein	744	10	13	98.5329	23.606	-2.06145	0.033803
Contig17990.0v1.g25388.t1	Hypothetical protein	437	3	3	6.95255	21.1714	1.6065	0.0131053
Contig18000.0v1.g6000.t1	SNF2 family N-terminal domain containing protein	1116	6	7	26.3558	36.0423	0.451574	0.118527
Contig18001.0v1.g25956.t1	Transcription-elongation factor	107	3	4	50.0794	13.0798	-1.93688	0.0659089
Contig18013.0v1.g9686.t1	Hypothetical protein	460	1	1	0.758525	2.85423	1.91183	0.016575
Contig18021.0.g41328.t1	Hypothetical protein	190	2	2	3.4337	1.28434	-1.41874	0.0258212
Contig18027.0.g26295.t1	Dna damage-binding protein 1	1381	12	19	142.232	51.9388	-1.45336	0.0182419
Contig18033.0v1.g29758.t1	Hypothetical protein	1757	36	69	135.384	1174.91	3.11742	0.0590196
Contig18043.0v1.g29619.t1	Hypothetical protein	852	5	11	150.32	221.934	0.562094	0.0815352
Contig18053.0v2.g30640.t1	Hypothetical protein	330	3	5	2.92582	7.61675	1.38034	0.0451814
Contig18067.0v2.g25184.t1	Acidic ribosomal protein P0	351	17	56	3046.56	5476.01	0.845943	0.11079
Contig18069.0.g42145.t1	Hypothetical protein	269	3	5	27.8604	73.6162	1.40181	0.0624104
Contig18083.0i2.g19989.t1	Pyruvate kinase	479	16	40	88.6779	1188.84	3.74483	0.0781544
Contig18105.0v1.g19605.t1	Hypothetical protein	1240	21	42	140.583	642.886	2.19314	0.0371519
Contig18109.0.g45286.t1	Hypothetical protein	137	3	5	2.9449	21.3845	2.86028	0.0554279
Contig18112.0.g47094.t1	GTPase activator protein	2365	2	2	0.714908	1.33711	0.903291	0.127049
Contig18126.0.g35966.t1	Hypothetical protein	1149	5	5	7.10394	28.9987	2.0293	0.0494686
Contig18126.0.g35967.t1	Hypothetical protein	875	1	1	0.223248	2.79417	3.6457	0.0150552
Contig18131.0i1.g11965.t1	Protein kinase domain containing protein	480	7	16	43.7527	246.702	2.49532	0.128317
Contig18137.0v1.g33923.t1	RNA-binding proteins (RRM domain)	1259	3	4	10.2919	9.06429	-0.183243	0.447353
Contig18140.0v2.g11594.t1	Hypothetical protein	212	3	5	38.9867	71.7218	0.879431	0.0893507
Contig18143.0.g43599.t1	Hypothetical protein	295	2	2	1.52701	4.00886	1.39248	0.0218264
Contig18150.0.g6692.t1	Pseudouridine synthase	689	3	3	4.62444	4.62447	8.94316e-06	0.999967
Contig18151.0.g33307.t1	FtsJ methyltransferase domain-containing protein 2	922	4	5	13.214	47.4339	1.84385	0.121021
Contig18158.0v1.g10780.t1	Hypothetical protein	391	2	3	6.28381	15.8816	1.33765	0.0323459
Contig18164.0.g26892.t1	Hypothetical protein	718	9	13	18.0148	83.5184	2.21291	0.090655
Contig18171.0v1.g33134.t1	Hypothetical protein	583	2	2	0.243937	2.06835	3.0839	0.0163615
Contig18174.0.g41169.t1	Cell growth-regulating nucleolar protein, metal binding domain at N-terminus	190	7	15	214.757	119.517	-0.845492	0.0212012
Contig18176.0v1.g22056.t1	Hypothetical protein	672	4	5	11.0224	3.39119	-1.70057	0.0546031
Contig23537.0.g26817.t1	C2 domain containing protein	193	1	1	0.0616116	6.27251	6.6697	0.0764895
Contig18191.0.g44610.t1	RNA-binding proteins (RRM domain)	301	2	2	2.50793	2.51904	0.0063758	0.994026
Contig18193.0.g4957.t1	Hypothetical protein	1689	23	37	135.615	373.064	1.4599	0.00396488
Contig18196.0v2.g22681.t1	Hypothetical protein	606	17	35	351.167	521.744	0.571186	0.128683
Contig18212.0i1v1.g28356.t1	tRNA (GuanineN(7))methyltransferase putative	1082	2	2	1.73236	8.58008	2.30825	0.0562808
Contig18215.0v1.g10866.t1	FtsH protease regulator HflK	349	19	60	192.903	1851.79	3.26297	0.153066
Contig18215.0v1.g10867.t1	Hypothetical protein	785	9	10	28.2551	109.689	1.95683	0.087844
Contig18220.0i1v1.g25932.t1	Chaperonin complex component	536	12	33	270.562	419.02	0.631058	0.181462
Contig18222.0v2.g15454.t1	Hypothetical protein	538	3	7	19.4905	7.00204	-1.47693	0.0587331
Contig18224.0v1.g22440.t1	Hypothetical protein	250	2	3	4.15581	5.73421	0.464466	0.151604
Contig18226.0v1.g19056.t1	Hypothetical protein	717	13	25	149.654	471.435	1.65543	0.0916725
Contig18235.0v1.g2347.t1	Rna polymerase ii-associated protein 3	677	1	1	1.65296	6.25914	1.92091	0.0718777
Contig18239.0.g27121.t1	Hypothetical protein	1630	35	56	89.0856	732.539	3.03964	0.0595185
Contig18250.0v1.g25058.t1	Cell adhesion protein byn-1 (inferred by orthology to a C. elegans protein)	468	10	26	427.671	110.75	-1.9492	0.0509074
Contig23213.0.g10230.t1	Hypothetical protein	408	2	2	3.54149	32.9025	3.21577	0.00910408
Contig18255.0v1.g20913.t1	COMM domain-containing protein 5	203	2	2	8.16663	18.3922	1.17128	0.0314045
Contig1826.0.g11591.t1	Hypothetical protein	1540	1	1	19.1294	66.8402	1.80493	0.217198
Contig18261.0i3.g28523.t1	Beta-actin	386	4	7	18.2887	63.7244	1.80089	0.033803
Contig18265.0v1.g5976.t1	Hypothetical protein	924	11	13	22.4429	19.1765	-0.226921	0.412469
Contig18266.0.g35355.t1	Hypothetical protein	1123	3	6	30.6855	51.0849	0.735341	0.157579
Contig18275.0v1.g22807.t1	Hypothetical protein	158	4	6	12.5659	47.8753	1.92977	0.147898
Contig18284.0.g20282.t1	Poly [ADP-ribose] polymerase	2440	24	41	408.849	84.0466	-2.28231	0.0349377
Contig18291.0.g19350.t1	Cysteine protease family c02	2543	2	2	41.1956	74.69	0.858425	0.045762
Contig18292.0v1.g17731.t1	Hypothetical protein	1727	2	2	4.78971	19.7994	2.04745	0.0444208
Contig18302.0i1v1.g34179.t1	Hypothetical protein	466	7	11	39.3227	58.1011	0.563204	0.134845
Contig18319.0v2.g32595.t1	Non-specific serine/threonine protein kinase	564	12	26	123.4	258.783	1.06839	0.00557031
Contig18327.0v1.g29071.t1	Hypothetical protein	314	3	4	19.1984	6.74073	-1.51001	0.445864
Contig18341.0i1.g31799.t1	Hypothetical protein	172	1	1	0.483997	3.23999	2.74292	0.0474373
Contig18343.0.g39225.t1	Small subunit ribosomal protein S9e, cytoplasmic	189	7	15	576.239	434.971	-0.405749	0.332447
Contig18352.0.g19811.t1	DNA-directed RNA polymerase, subunit E	215	1	2	21.3808	8.30101	-1.36495	0.0401517
Contig18361.0v1.g33004.t1	SART-1 domain containing protein	591	6	6	23.3595	10.8414	-1.10745	0.0903446
Contig18365.0v1.g14622.t1	Hypothetical protein	598	15	23	52.4572	456.507	3.12143	0.0514094
Contig18372.0v1.g4644.t1	Hypothetical protein	297	6	9	113.452	38.5731	-1.55642	0.0359596
Contig18372.0v1.g4645.t1	Hypothetical protein	391	5	13	107.516	292.644	1.4446	0.101281
Contig1838.0v1.g29052.t1	Hypothetical protein	1483	1	1	1.14817	3.11967	1.44206	0.033803
Contig23462.0.g17960.t1	Hypothetical protein	205	3	4	13.0721	61.0579	2.22369	0.0647923
Contig184.1v1.g14547.t1	Acidic leucine-rich nuclear phosphoprotein 32 family member A	332	5	9	137.052	26.7324	-2.35806	0.00492456
Contig18406.0i1.g1621.t1	Hypothetical protein	930	3	3	23.4249	15.1658	-0.62722	0.184504
Contig18407.0i1.g25863.t1	Transmembrane protein, putative	192	3	3	1.72938	9.56544	2.46757	0.0375291
Contig18424.0.g2419.t1	Alba dna rna-binding protein	128	9	35	1512.37	2935.41	0.956749	0.0634792
Contig18427.0v1.g5968.t1	Hypothetical protein	170	1	2	0.379885	5.37743	3.82328	0.118061
Contig18435.0i1.g24334.t1	Hypothetical protein	648	31	75	253.08	3342.84	3.72341	0.0335357
Contig18446.0v1.g33208.t1	Leucine-rich repeat-containing protein 23	341	6	12	13.4467	131.176	3.28618	0.0967468
Contig18452.0.g16715.t1	Hypothetical protein	908	4	6	5.83246	20.2023	1.79234	0.0256901
Contig18453.0v1.g17021.t1	Hypothetical protein	940	41	112	6049.73	379.569	-3.99444	0.00313812
Contig18458.0.g43506.t1	Hypothetical protein	306	1	1	1.2453	3.88591	1.64176	0.0910205
Contig18463.0v1.g11236.t1	Acyl-coenzyme A oxidase	701	7	12	32.1699	105.126	1.70834	0.0711153
Contig18490.0.g531.t1	Fatty acyl-CoA reductase	1158	2	2	5.45202	14.4307	1.40428	0.108624
Contig18508.0.g6866.t1	RNA-dependent ATPase RNA helicase	2199	53	93	1645.12	542.102	-1.60155	0.0145126
Contig1851.0v1.g8043.t1	Hypothetical protein	313	3	4	39.5669	12.3776	-1.67657	0.0904178
Contig18526.0v1.g17534.t1	Hypothetical protein	556	2	3	9.43265	24.3837	1.37018	0.0497588
Contig18527.0.g15731.t1	Vacuolar cation channel	2479	14	20	18.8771	152.481	3.01393	0.0323459
Contig18534.0.g3087.t1	Hypothetical protein	938	28	73	1683.71	351.825	-2.25871	0.00706119
Contig18537.0v1.g27671.t1	DnaJ domain containing protein	330	3	5	21.178	9.91809	-1.09443	0.0182201
Contig18542.0.g38679.t1	Clathrin heavy chain	1715	35	59	176.843	1056.02	2.5781	0.140287
Contig18550.0i1.g2423.t1	V-type proton ATPase subunit F	135	2	4	22.3292	26.611	0.253091	0.544062
Contig18550.0i1.g2424.t1	Hypothetical protein	576	4	5	6.12175	12.8757	1.07264	0.00688272
Contig18553.0.g16149.t1	Hypothetical protein	779	1	1	1.07228	3.63821	1.76254	0.0291883
Contig1856.0.g38110.t1	Hypothetical protein	669	2	3	5.3536	20.8739	1.96312	0.0392166
Contig18564.0.g35401.t1	Leucine Rich Repeat family protein	651	26	58	126.847	1022.71	3.01123	0.0481603
Contig18565.0.g44911.t1	60S ribosomal protein L44 (inferred by orthology to a C. elegans protein)	103	2	5	672.749	343.119	-0.971361	0.0381098
Contig18565.0.g44912.t1	Acidic ribosomal protein P2	105	5	25	651.728	1096.19	0.750154	0.1461
Contig18568.0v1.g3442.t1	Leucine Rich Repeat family protein	355	1	1	0.85723	1.35185	0.657178	0.256194
Contig18570.0.g36443.t1	Hypothetical protein	262	1	1	0	0.217822	Inf	0.0357694
Contig18583.0.g12786.t1	Zn-finger	605	1	1	1.48026	0.543951	-1.4443	0.0345272
Contig18594.0v1.g3546.t1	Hypothetical protein	222	1	1	0.19502	0.834417	2.09715	0.0374307
Contig18598.0v1.g21937.t1	Hypothetical protein	1392	3	5	5.08255	32.8678	2.69305	0.0928002
Contig18604.0v1.g7661.t1	Hypothetical protein	749	1	1	0.229682	1.30032	2.50116	0.0622412
Contig18619.0v1.g1798.t1	Hypothetical protein	1201	5	7	7.86848	39.6774	2.33416	0.011647
Contig18632.0v1.g34152.t1	Hypothetical protein	946	3	3	4.45847	6.57823	0.561149	0.062295
Contig18639.0i1.g9531.t1	Central apparatus associated protein C1a-34	250	1	1	1.05854	9.36038	3.1445	0.11357
Contig18641.0v1.g7370.t1	Cell division cycle protein 23	686	5	5	16.117	44.9847	1.48085	0.0419661
Contig1865.0i1.g35623.t1	Wd repeat-containing protein 55	443	16	26	674.956	194.432	-1.79553	0.0536182
Contig18658.0.g15814.t1	WW domain containing protein	1096	4	5	5.13683	23.2605	2.17893	0.0610906
Contig18672.0v1.g33447.t1	Leucine-rich repeat-containing protein 40-like	834	3	4	25.575	38.3063	0.582848	0.021885
Contig18685.0v2.g23246.t1	Molecular chaperone DnaK	648	17	64	1205.59	1398.37	0.214008	0.310948
Contig18688.0v1.g19536.t1	Hypothetical protein	1537	1	4	0.831002	6.33922	2.93138	0.0192648
Contig18704.0.g31375.t1	Hypothetical protein	202	6	10	10.8214	82.3122	2.92723	0.0503867
Contig18708.0v1.g34647.t1	Poly [ADP-ribose] polymerase 14	723	1	1	0.89461	0.865966	-0.04695	0.973996
Contig18709.0v1.g8868.t1	Proliferation-associated protein A	389	14	35	561.792	1544.26	1.4588	0.0807775
Contig18711.0v1.g2685.t1	Hypothetical protein	366	3	5	66.4297	19.6105	-1.7602	0.0493576
Contig18712.0.g38364.t1	Major intrinsic protein	268	1	2	1.0515	13.8606	3.72048	0.0992797
Contig18717.0v1.g33482.t1	Hypothetical protein	823	22	62	2143.74	290.161	-2.8852	0.0430966
Contig18732.0v2.g24894.t1	Arginine methyltransferase-interacting protein, contains RING Zn-finger	869	23	39	286.863	45.2728	-2.66364	0.00202737
Contig18734.0.g22626.t1	Suppressor protein MPT5, putative	1113	4	10	36.8952	67.8547	0.879013	0.08679
Contig18737.0v1.g31583.t1	Amidinotransferase	381	2	3	13.5871	33.3493	1.29542	0.117584
Contig18741.0i1.g17749.t1	Glyceraldehyde-3-phosphate dehydrogenase	342	10	21	726.942	1271.71	0.806852	0.13353
Contig18742.0v2.g665.t1	16 kDa calcium-binding protein	92	1	1	2.66342	2.91411	0.129774	0.373352
Contig18745.0v1.g4662.t1	Misato	695	6	8	13.6944	28.3226	1.04837	0.149186
Contig1875.0v1.g12780.t1	Ubiquitin interaction motif family protein	525	6	9	15.2092	17.7751	0.224911	0.340203
Contig18751.0.g28143.t1	Cystathionine beta-lyase/cystathionine gamma-synthase	463	15	52	5527.48	597.839	-3.20879	0.0338979
Contig18753.0i2v2.g23787.t1	RBR-type E3 ubiquitin transferase	558	5	5	2.37839	8.68805	1.86905	0.0437086
Contig18757.0.g45511.t1	Mitotic-spindle organizing protein associated with a ring of gamma-tubulin 1	94	2	3	1.12613	2.64484	1.2318	0.134686
Contig18762.0v1.g42852.t1	Hypothetical protein	999	4	6	4.70671	21.2086	2.17186	0.0995402
Contig18763.0.g19090.t1	Ankyrin repeat	1608	28	53	65.9246	485.233	2.87979	0.0384435
Contig18767.0v1.g12742.t1	Hypothetical protein	1204	5	8	9.77107	36.9258	1.91804	0.0525228
Contig18773.0v1.g20172.t1	Hypothetical protein	299	4	5	11.2217	31.1974	1.47514	0.0486065
Contig18775.0.g37026.t1	DNA-directed RNA polymerase subunit	1782	38	66	1177.96	190.798	-2.62617	0.011647
Contig18784.0.g12788.t1	Hypothetical protein	1495	5	7	48.5945	12.2178	-1.99181	0.0317081
Contig18786.0i1.g31245.t1	Hypothetical protein	2723	2	2	0.167649	0.590851	1.81735	0.107763
Contig18790.0v1.g764.t1	Peptidyl-prolyl cis-trans isomerase H	200	6	11	78.5405	25.3626	-1.63073	0.0450151
Contig18795.0v1.g23152.t1	Hypothetical protein	1260	17	33	94.3029	546.662	2.53528	0.0530504
Contig18798.0v1.g24074.t1	Cleavage and polyadenylation specificity factor	755	4	6	27.7796	13.3752	-1.05447	0.134647
Contig188.0.0v1.g19810.t1	Copine VII	549	2	3	11.1309	16.0431	0.527378	0.064169
Contig18812.0v1.g797.t1	Oxygen-in-dependent coproporphyrinogen III family protein, putative	294	1	1	1.00269	2.61589	1.38342	0.0228723
Contig18818.0.g12003.t1	Hypothetical protein	878	1	1	0.18121	1.50142	3.05059	0.118312
Contig18826.0v1.g13069.t1	Aminopeptidase I zinc metalloprotease	477	1	1	2.96804	1.99163	-0.575565	0.290044
Contig18828.0v1.g4626.t1	Hypothetical protein	532	4	7	2.01093	10.2267	2.3464	0.0481695
Contig18830.0.g35092.t1	Peptidyl-prolyl cis-trans isomerase	108	3	3	28.7814	56.7254	0.978858	0.0945729
Contig18830.0.g35093.t1	Hypothetical protein	107	1	1	0.270088	0.532721	0.979948	0.226505
Contig18839.0v1.g3205.t1	Hypothetical protein	452	1	2	0.775562	3.57348	2.20402	0.0561322
Contig1884.0.g31054.t1	DNA replication licensing factor MCM5	738	39	110	2032.65	5931.33	1.54499	0.0847932
Contig18841.0.g42298.t1	Calmodulin	186	1	1	0.318579	2.32682	2.86863	0.0836285
Contig18844.0v1.g24208.t1	RNA-binding proteins (RRM domain)	294	14	40	4296.26	216.829	-4.30845	0.00202737
Contig18848.0.g39706.t1	DNA topoisomerase	1342	2	2	7.14005	23.9009	1.74306	0.218066
Contig18849.0.g45653.t1	Ribonucleoprotein LSM domain,eukaryotic/archaea-type	112	2	2	4.69916	3.34914	-0.488612	0.21073
Contig18850.0.g22095.t1	Heat shock protein DnaJ	366	5	9	25.2424	39.8928	0.660282	0.0946757
Contig18858.0i1v1.g27602.t1	Hypothetical protein	356	7	12	22.9988	37.9118	0.721088	0.0731263
Contig1886.0.g8402.t1	WD domain-containing protein	964	28	73	2714.08	213.476	-3.66831	0.0314045
Contig18869.0.g43395.t1	Ribosomal RNA-processing protein 8	329	8	11	53.6434	28.2099	-0.927198	0.0381098
Contig18872.0v1.g3145.t1	Hypothetical protein	616	1	1	3.10684	1.92722	-0.688928	0.435153
Contig18877.0v1.g13636.t1	Hypothetical protein	472	2	2	43.1038	16.3004	-1.4029	0.019705
Contig18894.0v1.g2655.t1	CCAAT-box-binding transcription factor	962	21	46	1978.89	202.035	-3.29202	0.0540269
Contig18897.0i1.g3224.t1	Integrator complex subunit 9-like	822	4	5	21.0058	20.9452	-0.00416464	0.986586
Contig189.1.g23417.t1	Hypothetical protein	891	23	47	259.532	787.639	1.60162	0.00785086
Contig18904.0i1.g38256.t1	Cullin, a subunit of E3 ubiquitin ligase	816	8	10	76.4465	24.8172	-1.62311	0.0155924
Contig18914.0.g41787.t1	Hypothetical protein	296	6	9	388.259	17.0403	-4.51	0.121566
Contig18923.0.g46568.t1	Hypothetical protein	253	1	2	0.471635	1.52403	1.69214	0.0875777
Contig18933.0.g26712.t1	Hypothetical protein	1737	1	2	0.213614	3.3199	3.95806	0.0162608
Contig18937.0.g14409.t1	Pre-mrna splicing factor atp-dependent rna helicase	1149	2	2	7.37075	8.74934	0.247362	0.256194
Contig18954.0v2.g36534.t1	Hypothetical protein	964	1	2	0	1.89127	Inf	0.0977809
Contig18955.0.g5791.t1	Hypothetical protein	1048	6	9	18.6447	49.6989	1.41445	0.0230555
Contig1896.0i2.g17735.t1	Hypothetical protein	626	1	3	0.584328	2.71352	2.21532	0.0141367
Contig18962.0v3.g25682.t1	von Willebrand factor type A	370	1	2	4.21851	7.6278	0.854534	0.0464543
Contig18971.0v1.g30261.t1	Hypothetical protein	494	5	6	12.5147	58.0096	2.21267	0.00650984
Contig18978.0.g36347.t1	Leucine Rich Repeat family protein	1942	2	3	5.92293	18.5149	1.6443	0.0499054
Contig18992.0v2.g6841.t1	Armadillo beta-catenin-like repeat-containing protein	893	5	7	7.23801	22.284	1.62234	0.0359596
Contig18994.0v1.g12609.t1	Acyl-CoA N-acyltransferase	475	6	11	60.312	25.694	-1.23101	0.0405677
Contig19.1.g32572.t1	Hypothetical protein	359	3	6	19.014	81.2911	2.09603	0.0835636
Contig190.1v2.g5218.t1	Nucleoside diphosphate kinase	376	6	7	28.0991	173.17	2.62359	0.00268853
Contig1900.0i1v1.g17733.t1	Viral A-type inclusion protein repeat containing protein	999	32	80	179.796	1765.26	3.29545	0.0108416
Contig19000.0.g6561.t1	Hypothetical protein	1254	5	8	5.33535	68.4274	3.68092	0.016498
Contig19003.0.g6480.t1	Hypothetical protein	746	4	4	6.57973	31.5552	2.26178	0.0184939
Contig19009.0i1v2.g22546.t1	C2 domain containing protein	633	2	2	2.62482	3.82425	0.542959	0.0519367
Contig19011.0.g13774.t1	Hypothetical protein	137	1	1	0.645655	5.51599	3.09479	0.0335255
Contig19014.0.g45434.t1	Glutathione s-transferase	210	1	1	4.44324	4.14335	-0.100817	0.739677
Contig19017.0i1v2.g3241.t1	MYCBP associated and testis expressed 1	626	14	26	40.0624	476.638	3.57257	0.087844
Contig19027.0v1.g877.t1	Hypothetical protein	1309	4	5	17.3253	22.2378	0.360136	0.462161
Contig19029.0v1.g23636.t1	Hypothetical protein	672	9	18	192.304	59.2731	-1.69794	0.0106631
Contig19032.0i1v2.g8961.t1	p-loop containing nucleoside triphosphate hydrolase	789	1	1	0.159519	4.5116	4.82184	0.0645283
Contig19032.0i1v1.g8954.t1	p-loop containing nucleoside triphosphate hydrolase	789	5	62	83.0547	1245.75	3.90681	0.0758578
Contig19038.0v1.g9270.t1	Hypothetical protein	1085	2	3	0.787187	10.7892	3.77674	0.0514293
Contig19042.0v1.g34372.t1	Hypothetical protein	833	1	2	4.12086	2.22039	-0.892135	0.223561
Contig19044.0.g46654.t1	Radial spoke head protein, putative	281	5	9	16.6425	241.988	3.86199	0.087844
Contig19049.0v1.g489.t1	Hypothetical protein	420	3	4	4.22046	9.67178	1.19638	0.130587
Contig19053.0v1.g32889.t1	Ribosome biogenesis protein NOP53	445	10	21	1015.52	363.059	-1.48394	0.0168324
Contig19054.0v1.g1676.t1	Gamma-glutamyl hydrolase	617	3	4	9.50935	23.597	1.31118	0.0397473
Contig19064.0v1.g9801.t1	Hypothetical protein	1188	1	2	0.210998	3.52115	4.06075	0.0622412
Contig19066.0i1.g26450.t1	Hypothetical protein	359	5	7	9.9887	64.8076	2.69779	0.0213956
Contig19069.0v1.g11579.t1	Hypothetical protein	305	6	11	63.8239	112.371	0.816107	0.117051
Contig19070.0.g46429.t1	Hypothetical protein	282	3	6	5.76006	31.6164	2.45652	0.00391286
Contig19092.0v1.g558.t1	Digestive cysteine proteinase 2	339	3	11	30.9041	65.0416	1.07357	0.12317
Contig191.0v1.g36923.t1	Hypothetical protein	115	2	5	16.8337	37.351	1.14979	0.224524
Contig19102.0.g12168.t1	PX domain containing protein	447	2	5	10.4352	16.1587	0.630854	0.0629837
Contig19116.0.1.g10749.t1	Splicing factor 3a, subunit 3	551	12	18	183.854	78.2852	-1.23175	0.0439594
Contig19130.0v1.g3459.t1	Embryo sac development arrest 7	633	20	70	4629.52	385.035	-3.5878	0.0161542
Contig19147.0i3.g12075.t1	Clathrin light chain	163	3	4	16.7782	67.6761	2.01206	0.179133
Contig19149.0v1.g29498.t1	GDP-L-galactose phosphorylase	414	2	2	1.78513	3.8635	1.11388	0.0769688
Contig19150.0v3.g20762.t1	Ubiquitin-activating enzyme	1088	13	21	48.0958	222.435	2.2094	0.0787558
Contig19156.0v1.g2534.t1	Hypothetical protein	2002	4	4	11.9475	18.6075	0.639177	0.0863089
Contig19158.0.0.g37988.t1	Protein kinase domain containing protein	490	2	2	3.72155	4.11136	0.143711	0.874606
Contig19162.0i2v1.g14852.t1	Hypothetical protein	692	15	30	58.7924	428.448	2.86542	0.0381098
Contig19177.0.g43655.t1	Hypothetical protein	211	3	7	34.4527	60.1466	0.803867	0.130855
Contig19205.0i1.g24665.t1	Hypothetical protein	1419	1	1	0	0.117477	Inf	0.245564
Contig19209.0.g41297.t1	Hypothetical protein	337	7	12	48.9909	101.397	1.04943	0.0737566
Contig19213.0v3.g35946.t1	Morn repeat protein	419	9	18	24.6412	181.968	2.88454	0.0220166
Contig19220.0v2.g29526.t1	Translation elongation factor 1-beta	225	11	31	393.567	1001.31	1.3472	0.0365257
Contig19222.0.g40738.t1	Hypothetical protein	502	10	14	239.576	76.7777	-1.64172	0.00298914
Contig19230.0i2v1.g23411.t1	Hypothetical protein	526	3	9	3.21922	30.571	3.24738	0.096388
Contig19231.0.g19587.t1	Intraflagellar transport protein 122	1247	27	54	159.412	1101.07	2.78808	0.0236998
Contig19238.0i1v2.g2934.t1	Hypothetical protein	800	2	2	3.75201	3.18874	-0.234678	0.203611
Contig19243.0i1.g4711.t1	Hypothetical protein	214	6	16	866.22	50.5676	-4.09845	0.0483897
Contig9649.0.0.g38706.t1	Hypothetical protein	232	2	4	34.0968	8.98039	-1.92479	0.062349
Contig19252.0v1.g4512.t1	Hypothetical protein	512	2	3	5.17579	13.1836	1.34889	0.0786501
Contig19254.0v1.g6684.t1	Hypothetical protein	1031	5	8	15.4611	33.4616	1.11387	0.026427
Contig19264.0i1v1.g5474.t1	AAA-type ATPase	429	2	3	21.5637	12.2687	-0.813619	0.226505
Contig19265.0.g37915.t1	Hypothetical protein	375	6	7	48.0573	73.0269	0.603672	0.173166
Contig19265.0i1.g2316.t1	Hypothetical protein	649	2	2	1.81429	6.49551	1.84004	0.0392848
Contig19269.0i1.g35076.t1	Component of cytosolic 80S ribosome and 60S large subunit	178	2	5	209.532	99.2663	-1.0778	0.0408611
Contig19270.0.0i1.g33636.t1	Alpha-soluble nsf attachment protein	338	2	2	8.7094	21.5864	1.30947	0.0421462
Contig19277.0i1.g23193.t1	Activating signal cointegrator 1 complex subunit 2	1108	2	14	8.14638	72.1196	3.14616	0.0689482
Contig1928.0i1v1.g3878.t1	Leucine-zipper-like transcriptional regulator 1, putative	503	5	9	48.081	84.7687	0.818064	0.0688917
Contig19290.0v1.g10014.t1	Hypothetical protein	497	2	2	3.87372	9.82293	1.34243	0.0416304
Contig19292.0v1.g4143.t1	TP53-regulating kinase	223	2	3	25.0715	10.3238	-1.28008	0.117505
Contig19296.0v2.g10042.t1	Pre-mRNA-splicing factor like	790	6	7	92.9944	13.6777	-2.76531	0.0421462
Contig193.0.1v1.g3165.t1	Hypothetical protein	501	1	1	0.988693	0.191911	-2.36509	0.0405644
Contig1930.0v1.g4570.t1	NIC-domain-containing protein	1158	34	69	1745.63	493.584	-1.82238	0.019029
Contig19301.0v1.g33735.t1	p-loop containing nucleoside triphosphate hydrolase	611	18	40	277.692	1056.62	1.9279	0.0540269
Contig19304.0v1.g20631.t1	Rhesus blood group-associated glycoprotein b	478	3	4	3.02027	17.4266	2.52854	0.0690391
Contig19307.0v1.g23519.t1	Hypothetical protein	244	2	3	0.686832	3.14785	2.19634	0.00953813
Contig19312.0.g3261.t1	Hypothetical protein	1393	34	61	699.564	191.959	-1.86565	0.00319585
Contig19321.0.g31432.t1	Nucleic acid-binding, OB-fold	1041	8	16	158.883	47.3143	-1.74761	0.0479734
Contig19328.0v1.g19915.t1	Hypothetical protein	619	5	14	151.306	93.877	-0.688622	0.436952
Contig1934.0v2.g31345.t1	Regulatory particle triple-a 2A	451	2	2	3.06196	3.98771	0.381104	0.141112
Contig19346.0v1.g11190.t1	Hypothetical protein	631	5	7	18.197	35.6186	0.96893	0.0854021
Contig19346.0v1.g11191.t1	Hypothetical protein	455	2	3	0.664917	2.82605	2.08754	0.0525228
Contig19349.0.g13899.t1	Hypothetical protein	2315	1	1	0.068986	2.30674	5.06341	0.0451552
Contig19352.0v1.g597.t1	Hypothetical protein	1292	4	5	28.7664	91.1769	1.66428	0.0336995
Contig19354.0.g19840.t1	WD domaincontaining protein putative	607	2	38	1628.48	149.641	-3.44395	0.00284715
Contig19359.0v1.g19034.t1	Dynein light chain	105	1	4	15.8855	93.8731	2.56301	0.0779971
Contig2402.0.g44714.t1	Hypothetical protein	623	5	10	24.9053	124.922	2.3265	0.0381259
Contig8874.0.g20352.t1	Hypothetical protein	416	5	5	21.8278	47.605	1.12495	0.0923791
Contig7245.0i1.g18667.t1	Hypothetical protein	442	1	2	0.556723	1.5615	1.4879	0.0375291
Contig19381.0.1v1.g18061.t1	Hypothetical protein	172	1	1	0	1.08261	Inf	0.174943
Contig19382.0v1.g40849.t1	Hypothetical protein	220	5	25	298.647	403.849	0.435373	0.450548
Contig19385.0.g32488.t1	Hypothetical protein	615	6	11	53.4224	84.9993	0.670006	0.182095
Contig19385.0.g32489.t1	Hypothetical protein	5668	51	138	291.776	1905.32	2.7071	0.0791784
Contig19385.0i1.g10999.t1	Hypothetical protein	2062	1	2	1.05268	5.6608	2.42694	0.0625807
Contig19391.0i1.g33452.t1	Hypothetical protein	762	5	5	12.6712	30.8043	1.28158	0.0779542
Contig19391.0.g43216.t1	Hypothetical protein	1172	3	10	20.7614	84.2211	2.02028	0.063749
Contig19391.0i2.g33417.t1	Hypothetical protein	562	4	5	1.7932	9.2155	2.36153	0.0608184
Contig19393.0.g13271.t1	Thioredoxin domain-containing protein 9	252	4	9	128.048	346.023	1.43419	0.14615
Contig19397.0i1v1.g7398.t1	Dead deah box rna helicase	122	6	15	1964	930.151	-1.07826	0.0964866
Contig194.1i4.g20237.t1	Mitogen-activated protein kinase	371	5	16	37.7638	101.445	1.42562	0.0243564
Contig19406.0.0.g20666.t1	Dynein heavy chain	4020	52	87	155.776	818.535	2.39357	0.0800378
Contig19410.0v2.g696.t1	Cilia- and flagella-associated protein 45	514	13	22	67.5325	463.162	2.77786	0.0601462
Contig19419.0.g24120.t1	RNA polymerase II subunit H	151	2	11	199.358	9.11204	-4.45145	0.0157366
Contig19419.0.g24121.t1	DEAD box family ATP dependent helicase required for mRNA export from the nucleus	1110	27	58	695.678	351.575	-0.984585	0.0508297
Contig19421.0.g6675.t1	Hypothetical protein	448	7	17	933.338	192.493	-2.2776	0.017082
Contig1943.0v1.g21652.t1	Pre-mRNA-splicing factor RSE1	1203	22	36	618.384	235.118	-1.39512	0.0399161
Contig19437.0v1.g23381.t1	DnaJ domain containing protein	720	19	33	189.801	853.592	2.16906	0.087844
Contig2013.0.g15009.t1	Coiled-coil domain-containing protein 94 homolog	394	3	4	28.6364	33.129	0.210246	0.621947
Contig19466.0v2.g18726.t1	Eukaryotic translation initiation factor 4G	1161	12	17	113.312	239.145	1.07759	0.0731694
Contig21562.0v1.g7048.t1	Putative phosphatidylinositol-4-phosphate 5-kinase	401	3	3	12.3471	23.6021	0.934745	0.128611
Contig19482.0v1.g386.t1	Hypothetical protein	1132	2	2	1.00377	4.87807	2.28088	0.0203238
Contig19483.0v2.g17270.t1	Cyclophilin-like peptidyl-prolyl cis-trans isomerase domain	461	2	13	92.883	61.1915	-0.602083	0.0624619
Contig19487.0.1i1.g6628.t1	Hypothetical protein	816	1	1	0	0.682566	Inf	0.00689447
Contig19494.0i1v1.g1007.t1	Membrane protein involved in colicin uptake	864	4	5	8.98875	11.4118	0.344329	0.415182
Contig19499.0i2.g11432.t1	Serine/threonine protein kinase	472	1	1	0.239778	6.45127	4.74981	0.0471844
Contig19504.0.g38585.t1	Hypothetical protein	520	9	13	185.803	361.701	0.961023	0.0548109
Contig19510.0v2.g3171.t1	Long-chain acyl-CoA synthetase	668	1	1	0.722363	4.9314	2.7712	0.0711771
Contig19511.0i2.g1319.t1	Ribosomal protein large subunit 16A	179	5	13	669.668	225.564	-1.56991	0.0213956
Contig19520.0i1.g26410.t1	Ubiquitin carboxyl-terminal hydrolase	1237	3	3	5.81958	7.24519	0.316108	0.504602
Contig19521.0v1.g29404.t1	Hypothetical protein	579	4	5	2.31849	12.9696	2.48387	0.0403603
Contig19528.0v1.g28526.t1	Hypothetical protein	1003	9	20	32.5899	22.8783	-0.510445	0.133446
Contig5072.0.g18174.t1	RNA-binding proteins (RRM domain)	343	7	13	1389.14	309.804	-2.16477	0.00284715
Contig19535.0v1.g10207.t1	Cytochrome b involved in lipid metabolism	219	1	1	0.239346	1.08828	2.18488	0.134211
Contig19548.0i1.g1436.t1	Hypothetical protein	753	22	31	628.003	111.066	-2.49935	0.0765452
Contig19570.0.g3660.t1	Swi snf and rsc complex subunit ssr2	613	13	19	331.965	78.2336	-2.08517	0.0381098
Contig19578.0v1.g31954.t1	Hypothetical protein	517	11	14	26.5896	131.341	2.30439	0.0169046
Contig19581.0.g27858.t1	Hypothetical protein	1542	11	106	3010.98	624.036	-2.27053	0.018888
Contig19586.0.g46968.t1	Protein transport protein Sec61 subunit beta, putative	90	1	1	1.63767	4.84029	1.56345	0.0617436
Contig19588.0.1v1.g25809.t1	Hypothetical protein	351	5	9	72.5883	96.3846	0.409065	0.199935
Contig19603.0i1v1.g30235.t1	Hypothetical protein	623	5	39	751.38	163.007	-2.20461	0.0471844
Contig19603.0i2.g18883.t1	Hypothetical protein	623	1	1	1.33547	3.18054	1.25192	0.198058
Contig19604.0v1.g14907.t1	Ribosome biogenesis regulatory protein	351	17	53	2731.67	164.303	-4.05535	0.00159548
Contig19607.0.1i2v2.g19346.t1	Putative phosphatidylinositol-4-phosphate 5-kinase	347	2	3	6.20038	14.7029	1.24567	0.0385016
Contig19619.0.g9935.t1	Phospholipid-transporting atpase	1023	2	2	4.89043	60.1381	3.62025	0.088156
Contig838.0.g41125.t1	Small subunit ribosomal protein S18e	155	8	23	619.754	783.172	0.337635	0.502551
Contig19633.0v1.g2595.t1	Hormone sensitive	934	2	2	4.5892	8.45692	0.881888	0.0901005
Contig19640.0i1.g31517.t1	Adenosine deaminase	588	2	3	11.0347	37.6865	1.77201	0.0165246
Contig19644.0.1.g43635.t1	Anaphase-promoting complex subunit 1	2213	3	3	0.448117	2.53936	2.50251	0.024092
Contig19644.0.1i1.g29368.t1	Hypothetical protein	598	1	2	2.70349	11.7886	2.12449	0.00496804
Contig19647.0v1.g18011.t1	Actin related protein 5	814	6	7	39.7055	11.169	-1.82984	0.0557386
Contig19652.0i2.g7344.t1	Hypothetical protein	599	9	23	30.6494	241.95	2.98078	0.0139948
Contig19655.0.g42717.t1	Hypothetical protein	850	2	3	7.12548	19.3463	1.441	0.0690391
Contig1966.0i2.g28013.t1	Hypothetical protein	221	5	8	43.3436	73.3731	0.759432	0.04316
Contig19661.0.g36132.t1	p-loop containing nucleoside triphosphate hydrolase	4383	53	75	163.234	1030.94	2.65894	0.0765745
Contig19661.0i3v1.g33151.t1	F-actin capping protein alpha subunit	324	1	1	0.835689	1.30383	0.641717	0.179694
Contig19665.0v1.g20825.t1	Hypothetical protein	369	13	32	545.755	79.6712	-2.77612	0.00129337
Contig19668.0v1.g3535.t1	Cyclopentanol dehydrogenase	257	6	17	118.332	253.528	1.09931	0.0375291
Contig19677.0v1.g33435.t1	Major vault protein-alpha	868	4	4	6.77055	8.95146	0.40285	0.308014
Contig19698.0i1v1.g16776.t1	Hypothetical protein	167	1	4	14.9361	15.1509	0.0206006	0.914847
Contig1970.0.g41156.t1	Eukaryotic translation initiation factor	160	9	64	883.981	10927.5	3.62781	0.0688754
Contig19702.0.g5158.t1	C2 calcium-dependent membrane targeting	550	4	5	3.9612	17.8677	2.17335	0.00168691
Contig19704.0v1.g17967.t1	Arrestin domain protein	371	4	10	22.5627	32.7951	0.539543	0.0726595
Contig19712.0i1v1.g37228.t1	Mitogen-activated protein kinase	412	7	15	60.4385	380.785	2.65544	0.0291323
Contig19713.0.g4054.t1	Hypothetical protein	274	8	18	83.853	319.484	1.92981	0.0871051
Contig19723.0v1.g35534.t1	Elongation factor 1-gamma, putative	428	3	3	39.8284	255.393	2.68085	0.00268853
Contig1974.0.1i2.g14607.t1	Hypothetical protein	145	1	1	0.496919	0.84098	0.759061	0.216885
Contig19742.0.g48200.t1	Hypothetical protein	397	1	1	4.64979	1.37129	-1.76163	0.0218264
Contig19748.0.g25529.t1	RNA-binding proteins (RRM domain)	205	4	5	12.954	4.80626	-1.43041	0.0834436
Contig19756.0i1.g27775.t1	Leucine Rich Repeat family protein	321	11	20	51.2555	454.502	3.14851	0.0842183
Contig19756.0i1.g27773.t1	Hypothetical protein	829	1	2	0.12573	2.64891	4.397	0.00881315
Contig19761.0v1.g4302.t1	Tetratricopeptide repeat protein 21b	1321	45	91	275.713	1917.73	2.79816	0.0218264
Contig23574.0.g10990.t1	Myb-like DNA-binding domain, SHAQKYF class family protein	921	3	4	40.5781	14.3585	-1.49879	0.00690364
Contig19772.0.0v1.g14691.t1	Chromobox protein-like protein 5	270	2	4	21.1445	13.4385	-0.653909	0.076308
Contig19782.0v1.g19023.t1	Eukaryotic translation initiation factor 3	770	27	57	545.195	1107.21	1.02208	0.0589237
Contig19803.0.1i1.g585.t1	Ubiquitin carboxyl-terminal hydrolase	1342	10	14	34.0257	61.3734	0.850988	0.0760568
Contig19805.0.g29094.t1	cAMP-dependent protein kinase catalytic subunit, putative	1117	2	2	0.603638	1.97275	1.70845	0.074937
Contig19810.0i1v1.g23740.t1	Calpain family cysteine protease containing protein	792	4	4	8.68311	23.4248	1.43175	0.105768
Contig19815.0.g39229.t1	AMME syndrome candidate gene 1	234	3	4	18.3298	6.76827	-1.43734	0.00983573
Contig19816.0i1v2.g105.t1	Spindle pole body component	1030	5	9	21.8515	51.6555	1.24119	0.121121
Contig19821.0.0.g11752.t1	Nucleoporin	1224	2	2	3.4231	17.3224	2.33927	0.0656561
Contig19853.0v1.g33429.t1	Ribosomal protein RPL7A	263	14	35	3506.16	1299.61	-1.43181	0.032449
Contig19870.0v1.g15872.t1	Hypothetical protein	1039	2	2	5.81892	16.4639	1.50048	0.00159548
Contig19899.0.0v1.g18644.t1	Hypothetical protein	1488	1	1	0.895243	1.80258	1.00971	0.0987529
Contig1990.0i1.g26995.t1	Casein kinase II subunit beta	173	5	9	163.021	120.813	-0.432287	0.200224
Contig1990.0v1.g27010.t1	Hypothetical protein	471	10	20	177.936	38.6038	-2.20454	0.0653549
Contig19908.0i3.g24787.t1	Hypothetical protein	134	3	7	128.952	135.108	0.0672811	0.888625
Contig19908.0i1v1.g11067.t1	Methyltransferase-like protein 13	708	13	18	108.85	229.8	1.07804	0.152889
Contig19910.0.g34595.t1	Hypothetical protein	399	1	4	3.37743	0.487567	-2.79225	0.00844276
Contig19926.0.g27137.t1	Myosin light chain kinase	905	9	22	274.376	623.602	1.18447	0.0475271
Contig19931.0v1.g15534.t1	Hypothetical protein	933	4	45	52.3045	363.937	2.79868	0.0491073
Contig19933.0.g47164.t1	Hypothetical protein	135	4	5	16.805	10.4956	-0.679102	0.0360855
Contig19936.0v1.g9605.t1	Hypothetical protein	603	12	23	439.81	97.5774	-2.17226	0.0244565
Contig19939.0.g47229.t1	Hypothetical protein	1179	1	1	0.552244	2.94199	2.41342	0.0597105
Contig19946.0v1.g478.t1	Endonuclease/exonuclease/phosphatase	1059	2	2	2.62527	12.2898	2.22692	0.135145
Contig1997.0i1.g33367.t1	Amino acid-binding domain sensor hybrid histidine kinase	730	1	1	1.13057	3.05773	1.43541	0.172134
Contig19970.0.0i1.g17530.t1	Hypothetical protein	204	3	5	4.95891	86.0949	4.11783	0.0107529
Contig19981.0v1.g28498.t1	3-oxo-5-alpha-steroid 4	321	2	2	34.1751	10.8372	-1.65695	0.0359596
Contig1999.0.1v1.g16089.t1	Serine/threonine protein kinase	325	6	13	109.295	226.388	1.05057	0.0885276
Contig19993.0v1.g33265.t1	Elongator complex protein 2	896	3	5	6.37277	16.3121	1.35595	0.0448461
Contig19996.0.0.g44494.t1	Hypothetical protein	982	1	1	1.10088	7.50857	2.76988	0.0250002
Contig200.1.g47807.t1	Hypothetical protein	602	1	1	9.35725	20.5388	1.13419	0.0760952
Contig20015.0i1.g6178.t1	Hypothetical protein	1920	2	2	1.92955	8.09399	2.06859	0.267445
Contig20020.0v1.g25557.t1	Elongation factor 1	406	10	17	102.178	74.4933	-0.455908	0.074102
Contig20021.0v1.g16161.t1	Coiled-coil domain-containing protein 39	894	23	44	114.06	681.437	2.57879	0.0304205
Contig20042.0v1.g14822.t1	Entriole proteome WD40 repeat-containing protein	626	12	30	91.5697	930.966	3.34579	0.00129337
Contig20048.0i1.g9889.t1	Hypothetical protein	973	1	1	0.69542	2.15634	1.63263	0.0921304
Contig20054.0.g18826.t1	3-hydroxy-3-methylglutaryl coenzyme A synthase	538	1	1	1.37799	5.61975	2.02794	0.062349
Contig20059.0v1.g23824.t1	Hypothetical protein	298	2	4	1.56867	3.10466	0.984888	0.0893507
Contig20068.0.g46292.t1	Hypothetical protein	382	2	5	85.0981	39.6971	-1.10009	0.0572765
Contig20089.0v1.g30232.t1	NOP2/Sun domain family, member 5	417	12	24	419.487	124.373	-1.75395	0.0345272
Contig20089.0v1.g30233.t1	Hypothetical protein	598	7	8	18.6729	62.9737	1.7538	0.0467713
Contig20097.0i1v2.g3674.t1	Hypothetical protein	543	17	45	89.0727	368.42	2.0483	0.00202737
Contig20116.0v1.g18924.t1	TPR Domain containing protein	460	7	9	19.3	159.926	3.05074	0.107055
Contig20117.0v2.g8160.t1	Hypothetical protein	121	4	6	258.289	83.1151	-1.6358	0.0798087
Contig20119.0v1.g14719.t1	E3 ubiquitin-protein ligase herc2	286	7	10	43.1167	126.128	1.54857	0.0169803
Contig20125.0.1.g36386.t1	Hypothetical protein	458	4	8	20.6383	74.9664	1.86092	0.0471844
Contig20126.0.g10291.t1	Coiled-coil domain-containing protein 93	736	9	12	43.0231	88.3195	1.03762	0.0731263
Contig3722.0.g45017.t1	Hypothetical protein	593	1	3	2.39699	10.8735	2.18152	0.00694319
Contig20139.0v6.g20784.t1	Non-specific serine/threonine protein kinase	560	12	21	201.899	427.068	1.08083	0.0615904
Contig20148.0v1.g29422.t1	Hypothetical protein	611	3	4	4.17213	58.6482	3.81323	0.0714458
Contig20155.0.0i2.g19814.t1	Sporangia induced sperm flagellar protein	255	1	1	0.581897	1.51626	1.38168	0.0292413
Contig20157.0v1.g27088.t1	Intraflagellar transport protein 172	1721	29	68	182.804	1260.95	2.78614	0.019705
Contig20161.0i1.g19565.t1	lisH domain-containing protein FOPNL	144	3	6	9.15883	96.0198	3.3901	0.00268853
Contig23527.0.g22082.t1	Serine/Threonine kinase domain protein	467	6	11	61.8771	118.081	0.932301	0.0441039
Contig20177.0.0v1.g38075.t1	Hypothetical protein	354	7	19	152.585	58.8626	-1.37419	0.00958956
Contig20180.0.g46572.t1	Hypothetical protein	249	2	6	47.2839	108.882	1.20335	0.196112
Contig20200.0v2.g1564.t1	Hypothetical protein	969	2	2	1.3859	4.18977	1.59605	0.0262152
Contig20217.0v2.g4766.t1	Pyrophosphate--fructose 6-phosphate 1-phosphotransferase	1218	2	2	1.50789	4.64047	1.62174	0.0677973
Contig20220.0.g35063.t1	Transmembrane and TPR repeat-containing protein 1	646	12	22	72.7872	354.621	2.28452	0.0354494
Contig20225.0v2.g27551.t1	Hypothetical protein	305	4	6	16.7234	73.5145	2.13616	0.0173722
Contig20228.0.g46703.t1	Hypothetical protein	252	1	1	0.161952	0.708137	2.12846	0.0320812
Contig20237.0v2.g4304.t1	Hypothetical protein	170	1	1	0.396237	2.40146	2.59948	0.067827
Contig20238.0i1v1.g132.t1	Pleiotropic regulator 1	517	11	19	329.005	89.3993	-1.87977	0.0129802
Contig20243.0v1.g23581.t1	Hypothetical protein	400	1	1	0	0.941731	Inf	0.153553
Contig20247.0.g42051.t1	Hypothetical protein	302	1	2	0.530389	6.58605	3.63429	0.0255096
Contig20249.0i4.g2277.t1	Importin subunit alpha-B	609	7	10	113.69	337.469	1.56965	0.231408
Contig20251.0v3.g10957.t1	Hypothetical protein	797	25	60	154.129	1135.22	2.88076	0.0690391
Contig20252.0i1v3.g21582.t1	Staphylococcal nuclease domain-containing protein 1-like	869	6	69	223.526	836.715	1.90429	0.121079
Contig20252.0i1v4.g25256.t1	Staphylococcal nuclease domain-containing protein 1-like	869	5	11	31.9724	137.025	2.09955	0.119785
Contig20262.0i3.g3377.t1	Hypothetical protein	133	1	1	0	0.446139	Inf	0.222496
Contig20265.0i1.g38670.t1	Hypothetical protein	344	1	1	1.49713	3.28854	1.13525	0.00894806
Contig20271.0v1.g30993.t1	Coatomer protein complex, gamma sub-unit	539	3	3	7.36553	22.9876	1.64199	0.0471239
Contig20276.0i3.g5626.t1	Hypothetical protein	386	21	88	520.584	6254.29	3.58664	0.039859
Contig20279.0v2.g141.t1	Hypothetical protein	381	1	1	2.60688	0.549635	-2.24578	0.180659
Contig20283.0i2.g17837.t1	Diadenosine tetraphosphate asymmetrical hydrolase	168	3	3	6.77731	22.1436	1.70811	0.0343792
Contig20289.0.0v1.g20293.t1	Hypothetical protein	2233	2	4	2.60162	14.4151	2.47009	0.162255
Contig20294.0i2.g3042.t1	C2 domain containing protein	561	2	2	1.61656	13.1779	3.02712	0.0798087
Contig2030.0i1v1.g11393.t1	Renal tumor antigen	474	3	7	35.7775	173.107	2.27454	0.0538811
Contig20303.0.g44450.t1	Hypothetical protein	5476	10	12	27.8318	30.6705	0.140117	0.543762
Contig20334.0.g46563.t1	Hypothetical protein	306	1	1	2.90016	0.265084	-3.45161	0.0586044
Contig20337.0.1.g484.t1	Hypothetical protein	2139	1	1	1.41226	6.67984	2.24181	0.0169803
Contig2034.0.g27350.t1	Hypothetical protein	2506	17	18	26.3674	98.9849	1.90845	0.0192099
Contig20345.0i1v2.g317.t1	AP-2 complex subunit alpha	1063	4	5	16.59	53.9701	1.70185	0.0581415
Contig20346.0i1.g15283.t1	Hypothetical protein	883	4	5	6.89813	39.2839	2.50966	0.042524
Contig20358.0v1.g5611.t1	Serine/threonine-protein kinase RIO1	633	3	4	12.275	37.741	1.62041	0.00673264
Contig20359.0i1v1.g40487.t1	Hypothetical protein	604	4	6	16.0566	4.59489	-1.80506	0.00983573
Contig20366.0.g11348.t1	Rna polymerase-associated protein ctr9 homolog	1153	17	25	194.637	63.7149	-1.61109	0.0252048
Contig20369.0v1.g17533.t1	Deoxyhypusine synthase	393	1	1	0.939164	0.228882	-2.03677	0.0816227
Contig2039.0v1.g4447.t1	Calmodulin	229	5	12	15.215	121.132	2.99302	0.0834436
Contig2039.0.g37528.t2	Tubby-related protein 1	548	1	2	1.64742	13.7425	3.06036	0.068521
Contig20390.0i1.g3584.t1	TCP domain class transcription factor	539	11	22	119.064	220.272	0.887552	0.149713
Contig20402.0.g46480.t1	Hypothetical protein	300	7	17	430.329	35.1349	-3.61446	0.0122951
Contig20405.0v2.g5993.t1	Hypothetical protein	532	1	1	0.584366	2.01551	1.7862	0.0136435
Contig20407.0v1.g3793.t1	Hypothetical protein	875	7	9	28.0564	14.0163	-1.00122	0.0192833
Contig20424.0v1.g24626.t1	Lupus la	379	7	10	103.077	332.651	1.69029	0.0317687
Contig20442.0i1v1.g1143.t1	RNA-binding protein Rrp4 (Containing S1 domain and KH domain)	270	7	20	623.332	154.593	-2.01152	0.0133381
Contig20452.0.1v1.g3882.t1	Coatomer protein complex, gamma sub-unit	987	14	35	298.742	515.333	0.786604	0.0911981
Contig20453.0.g45548.t1	Hypothetical protein	153	6	11	113.403	218.623	0.946991	0.0534485
Contig20463.0.g31330.t1	Peptidylprolyl isomerase	648	2	2	4.06366	6.14948	0.597684	0.132581
Contig20468.0.g20332.t1	Hypothetical protein	701	2	2	3.99205	14.5383	1.86466	0.0129286
Contig20470.0.1.g4272.t1	Phosphoinositide 3-kinase regulatory subunit 4	1779	6	7	9.14382	23.2046	1.34354	0.0293442
Contig20480.0.g39311.t1	Hypothetical protein	189	7	15	162.741	613.748	1.91506	0.194533
Contig20481.0.0v4.g9562.t1	Hypothetical protein	416	1	1	1.78845	0.97134	-0.880662	0.110335
Contig20486.0v1.g20707.t1	Predicted alkaloid synthase/Surface mucin Hemomucin	285	4	10	16.8655	95.1225	2.49571	0.0834436
Contig20489.0i1.g42563.t1	COP9 signalosome complex subunit 3	437	1	2	0.31039	0.500018	0.687896	0.128265
Contig20493.0v1.g2829.t1	AP complex subunit beta	1029	17	32	169.744	426.324	1.32859	0.0186642
Contig20499.0v1.g1130.t1	Rna helicase	952	36	80	2575.18	371.55	-2.79305	0.0246381
Contig20508.0v2.g822.t1	tRNA pseudouridine synthase	497	7	9	39.4467	82.8081	1.06987	0.0918234
Contig20515.0v1.g23486.t1	Hypothetical protein	202	2	2	12.3071	13.2479	0.106265	0.853032
Contig20519.0i1.g5831.t1	Hypothetical protein	1070	18	25	47.9834	201.548	2.07052	0.0176007
Contig20526.0.g11735.t1	DnaJ domain containing protein	348	8	14	375.579	374.12	-0.00561556	0.987169
Contig20528.0.g19687.t1	Macronuclear development protein 3	619	2	3	29.7164	110.767	1.8982	0.0585859
Contig20540.0v1.g13439.t1	Abc transporter family protein	1833	5	13	13.3853	72.1785	2.43092	0.0289293
Contig8224.0.g47430.t1	Hypothetical protein	457	3	4	17.2324	30.6632	0.831386	0.0731938
Contig20554.0.g47025.t1	Hypothetical protein	158	9	29	788.608	895.9	0.184031	0.798205
Contig20556.0i1v1.g15508.t1	Cytosolic large ribosomal subunit L22	122	1	3	41.202	23.2964	-0.822606	0.0743451
Contig20559.0v1.g1058.t1	Small molecular heat shock protein 10	104	3	3	16.8654	6.15518	-1.45419	0.133212
Contig20563.0v2.g7507.t1	Hypothetical protein	559	28	80	301.897	3605.53	3.57808	0.0354864
Contig20566.0i1.g38647.t1	Development-specific protein S	393	2	4	5.95612	20.7379	1.79982	0.124419
Contig20582.0.g47214.t1	Hypothetical protein	550	18	40	121.548	613.758	2.33614	0.0376664
Contig20583.0.0v1.g17761.t1	Tubulin tyrosine ligase-like family, member 5	1509	2	4	4.67196	30.1489	2.69001	0.0599155
Contig20594.0v1.g19834.t1	Hypothetical protein	711	3	3	6.72861	42.5938	2.66226	0.0867388
Contig20606.0v1.g9535.t1	Cation-transporting ATPase	1165	2	2	0.253792	1.60588	2.66165	0.0261958
Contig20611.0.g35677.t1	Phd zinc finger protein	1373	40	104	1014.04	1633.09	0.687491	0.111901
Contig20612.0v2.g5608.t1	Hypothetical protein	772	8	9	13.9392	41.6895	1.58054	0.00212759
Contig20615.0i1v1.g24753.t1	Peptide chain release factor 1	311	7	9	49.0071	85.5318	0.80347	0.0225571
Contig20628.0i1.g7126.t1	CS domain-containing protein	252	3	7	13.5617	49.3211	1.86267	0.0901005
Contig20634.0v1.g28503.t1	Hypothetical protein	270	2	3	0.769787	4.13387	2.42496	0.0110017
Contig20635.0.g4832.t1	Peptidyl-prolyl cis-trans isomerase	172	3	3	62.4504	28.9321	-1.11004	0.427257
Contig20656.0i1v1.g32253.t1	AGC family protein kinase	504	6	8	63.8717	162.892	1.35067	0.0546031
Contig20658.0i2.g35978.t1	Charged multivesicular body protein 1a	130	1	3	4.0498	10.3322	1.35123	0.0421631
Contig20659.0v1.g7082.t1	WD repeat-containing protein 65	1320	35	78	264.32	1410.69	2.41605	0.035284
Contig20661.0i1v1.g18378.t1	Phosphatidylinositol transporter	303	2	2	4.3046	8.21988	0.933239	0.0320066
Contig20668.0.0v1.g28550.t1	Laminin subunit beta-4	376	9	24	65.5735	330.154	2.33195	0.0496681
Contig20672.0v1.g20801.t1	Hypothetical protein	958	4	6	129.717	11.8036	-3.45807	0.0386304
Contig20677.0v2.g40321.t1	Hypothetical protein	581	1	1	14.0663	0.913363	-3.94491	0.31767
Contig20681.0v1.g1072.t1	Anoctamin domain containing protein	1857	4	5	5.3285	25.3664	2.25112	0.0571548
Contig20683.0.g14631.t1	Dynactin	1653	6	6	6.82751	27.7596	2.02355	0.0612797
Contig20685.0.g308.t1	Piwi-like protein 1	856	16	31	98.9965	327.075	1.72417	0.127049
Contig20692.0.g44738.t1	Glutathione S-transferase, putative	337	4	18	55.6932	274.959	2.30364	0.0524638
Contig20693.0v1.g18604.t1	Hypothetical protein	1018	3	4	2.58562	3.09886	0.261226	0.503761
Contig20697.0i1v1.g37130.t1	Hypothetical protein	230	3	5	5.30605	13.5584	1.35348	0.0597628
Contig20698.0i2.g25825.t1	Thymidine kinase, cytosolic	252	1	2	0.0428489	0.197473	2.20432	0.291636
Contig20698.0.g25823.t1	Hypothetical protein	1296	51	151	4986.72	517.486	-3.2685	0.0634217
Contig20701.0v7.g32925.t1	Hypothetical protein	191	6	9	426.697	51.8046	-3.04206	0.0374307
Contig20704.0.g12173.t1	DEAD/DEAH-box helicase	1058	4	4	8.49053	9.37357	0.142745	0.613426
Contig20707.0v2.g8788.t1	Hypothetical protein	481	4	5	11.9559	32.8566	1.45846	0.0713426
Contig20710.0.1v4.g20522.t1	Hypothetical protein	390	2	111	1142.7	13141.2	3.52358	0.0418291
Contig20718.0i1v1.g32835.t1	Hypothetical protein	1131	11	18	125.472	32.4772	-1.94987	0.0324086
Contig20724.0.1v1.g28385.t1	Hypothetical protein	580	2	2	2.09909	2.53532	0.272405	0.13911
Contig20740.0v1.g23392.t1	Hypothetical protein	948	13	22	30.9704	143.727	2.21437	0.0580816
Contig20742.0.g6332.t1	Hypothetical protein	801	7	13	51.3466	97.2063	0.920783	0.0622412
Contig20743.0v1.g20292.t1	Hypothetical protein	546	5	6	17.5264	33.0788	0.916378	0.032241
Contig20745.0i2.g2502.t1	Hypothetical protein	448	2	3	1.65535	8.53517	2.36628	0.0589237
Contig20753.0.g29309.t1	Hypothetical protein	599	5	7	11.9319	36.59	1.61662	0.0502143
Contig20755.0v2.g16786.t1	Hypothetical protein	525	7	17	20.1685	161.681	3.00297	0.088156
Contig20766.0i1v1.g38121.t1	Calcium-dependent protein kinase	494	2	3	7.6207	14.8438	0.961867	0.126709
Contig20769.0i1.g1850.t1	Hypothetical protein	336	10	27	323.998	48.6377	-2.73584	0.0423379
Contig20771.0i1.g26221.t1	Armadillo repeat-containing protein	664	1	1	0.791464	1.49847	0.920894	0.0374307
Contig20771.0i1.g26222.t1	Hypothetical protein	1575	1	3	140.485	8.7284	-4.00855	0.0496511
Contig6144.0.g45580.t1	Dynein light chain	89	4	23	376.259	1571.47	2.06232	0.0658606
Contig20780.0v1.g25626.t1	Transcription elongation factor 1 homolog	205	4	9	70.1665	96.5542	0.460558	0.257184
Contig20784.0.g42032.t1	Hypothetical protein	1543	8	12	30.2943	101.54	1.74493	0.0903446
Contig20797.0.g19487.t1	Poly [ADP-ribose] polymerase	2651	107	388	16003.9	12294.7	-0.380382	0.181913
Contig208.1i1.g32475.t1	Hypothetical protein	504	1	1	0.218612	2.73117	3.64308	0.0610056
Contig20804.0i2.g29150.t1	Bromodomain containing protein	255	8	15	281.539	49.4537	-2.50918	0.0166041
Contig20814.0.g17662.t1	Hypothetical protein	346	8	13	50.6901	33.4131	-0.601289	0.24037
Contig20829.0v1.g17318.t1	Hypothetical protein	1066	3	6	15.457	30.8753	0.998198	0.0460771
Contig20830.0i1v1.g34809.t1	AdoMet-dependent rRNA methyltransferase SPB1	852	28	59	3659.98	269.4	-3.76402	0.0182419
Contig20833.0v1.g14658.t1	Hypothetical protein	190	5	13	326.37	47.6236	-2.77676	0.0448461
Contig20837.0i1.g26174.t1	Hypothetical protein	1723	1	1	1.57963	1.47802	-0.0959225	0.855984
Contig20845.0i1v1.g12414.t1	Hypothetical protein	573	14	71	222.083	2524.13	3.50661	0.0503905
Contig20847.0.1v1.g21701.t1	PIH1 domain containing protein	471	3	3	15.0025	12.5884	-0.253106	0.313211
Contig23432.0.g24567.t1	Ribosomal protein L13 domain	198	6	18	2341.9	796.3	-1.55629	0.0612478
Contig20867.0i1v1.g13721.t1	Hypothetical protein	1134	1	1	0.270917	2.72649	3.33112	0.0138725
Contig20875.0v1.g2618.t1	Hypothetical protein	904	16	21	400.291	96.043	-2.0593	0.0453857
Contig20878.0.0i1.g2646.t1	Cysteine proteinase	343	4	5	32.8106	41.3519	0.33379	0.359203
Contig7279.0.g40757.t1	Homeodomain-like DNA binding domain-containing transcription factor	229	5	7	102.466	16.4291	-2.64081	0.0305577
Contig20881.0.1.g1061.t1	Hypothetical protein	208	2	2	2.84143	7.56377	1.41249	0.098944
Contig20890.0i1v1.g10456.t1	Splicing factor u2af large	441	6	11	51.7417	102.314	0.983603	0.07764
Contig20893.0v1.g27501.t1	Transcription factor E2F	937	1	1	2.32557	0.54569	-2.09143	0.0471239
Contig20901.0.g30706.t1	Hypothetical protein	747	4	4	1.43965	4.60943	1.67887	0.0837073
Contig20903.0v2.g16890.t1	Serine threonine-protein phosphatase 2a regulatory subunit b subunit gamma	439	1	1	1.20496	11.2629	3.22452	0.0237432
Contig20905.0i1v1.g17809.t1	3-5 exonuclease family protein	727	1	1	6.38782	13.9597	1.12788	0.0668303
Contig20929.0.g25206.t1	Negative regulator sulfur controller-3	160	3	6	63.6117	186.036	1.54822	0.00212759
Contig20934.0i1v1.g6669.t1	NMD protein affecting ribosome stability and mRNA decay	660	10	12	192.069	214.675	0.160531	0.332447
Contig20935.0i1v2.g12667.t1	Hypothetical protein	533	6	8	64.8607	22.5835	-1.52208	0.0417082
Contig20936.0i1.g18703.t1	Eukaryotic translation initiation factor 2d-like	630	5	5	19.1111	23.865	0.320482	0.258864
Contig20936.0i1.g18702.t1	PHD domain containing protein	987	8	11	104.356	29.4038	-1.82744	0.039859
Contig20940.0.0.g47303.t1	Hypothetical protein	910	33	80	3757.65	350.875	-3.4208	0.0240962
Contig20942.0i1.g25995.t1	Hypothetical protein	539	5	8	5.61123	24.4027	2.12066	0.0809719
Contig20942.0.g7729.t1	Hypothetical protein	427	3	4	7.52178	5.4775	-0.457558	0.169236
Contig20949.0v1.g19115.t1	Hypothetical protein	166	9	22	107.439	569.911	2.40722	0.191528
Contig20953.0.g45920.t1	Ph domain containing protein	2389	1	1	0.122359	3.2702	4.74018	0.0502133
Contig20955.0i1.g32177.t1	Hypothetical protein	289	2	2	3.79877	5.71064	0.588119	0.193027
Contig20958.0i1.g36090.t1	U3 small nucleolar RNAassociated protein putative	767	27	83	5635.32	475.598	-3.56668	0.00996659
Contig20966.0i3.g25521.t1	Hypothetical protein	523	6	7	18.0009	31.0632	0.787137	0.0145846
Contig20966.0i3.g25520.t1	Hypothetical protein	254	14	35	122.721	1392.71	3.50444	0.0305588
Contig20970.0.g47362.t1	Adenylate kinase 1	985	1	1	1.00892	28.9713	4.84374	0.136831
Contig20970.0i1v1.g19242.t1	Adenylate kinase 1	985	1	82	215.992	2637.29	3.61	0.0804473
Contig20974.0i1.g29173.t1	Hypothetical protein	861	1	2	25.038	8.19758	-1.61085	0.00937989
Contig20977.0i1v1.g7847.t1	Hypothetical protein	407	2	3	1.70296	6.63866	1.96285	0.00480408
Contig20978.0i1v1.g74.t1	Hypothetical protein	724	4	7	29.0021	54.2472	0.90339	0.087844
Contig20979.0.g15237.t1	Hypothetical protein	654	6	10	101.333	28.7784	-1.81605	0.037225
Contig20979.0i3v1.g26806.t1	Nucleolar protein 56like [Nasonia vitripennis]	510	26	84	8011.08	332.204	-4.59185	0.0044406
Contig2098.0i2.g16111.t1	Histone deacetylase	570	1	1	5.05643	6.64157	0.393403	0.602025
Contig20982.0i2.g5737.t1	Hypothetical protein	1372	12	20	34.3635	181.595	2.40178	0.0436677
Contig20989.0v1.g1237.t1	Mrna capping enzyme	373	3	4	15.3193	22.183	0.534107	0.0950715
Contig210.1v1.g59.t1	Hypothetical protein	1584	3	4	5.86941	5.89753	0.00689618	0.980224
Contig21006.0.0v1.g26635.t1	Hypothetical protein	1204	3	3	2.9514	18.1415	2.61982	0.036903
Contig21006.0.0v1.g26638.t1	Zn-dependent alcohol dehydrogenase	352	1	6	20.5676	28.3907	0.465046	0.196306
Contig21006.0.0i1.g33205.t1	Zn-dependent alcohol dehydrogenase	352	1	1	4.58918	7.08204	0.625928	0.112377
Contig21017.0v1.g17888.t1	Small subunit ribosomal protein S2e	339	14	33	1012.19	2703.65	1.41743	0.131827
Contig21017.0v1.g17890.t1	Hypothetical protein	535	15	42	149.281	1471.48	3.30117	0.0394268
Contig21021.0i1v1.g18832.t1	Serine/threonine-protein phosphatase 2A 55 kDa regulatory subunit B	458	9	15	79.5528	203.494	1.355	0.0147994
Contig21024.0v1.g21824.t1	Tubulin alpha chain	450	10	129	1763.63	8323.96	2.23872	0.00736632
Contig2103.0i1v3.g18275.t1	Signal recognition particle receptor subunit alpha	589	1	1	1.73321	2.84294	0.713937	0.0904413
Contig21033.0i2.g34780.t1	Hypothetical protein	519	1	1	0.82078	4.72737	2.52597	0.0351048
Contig21035.0i1v1.g2068.t1	Hypothetical protein	774	3	6	24.387	122.195	2.325	0.0505374
Contig21038.0.g37027.t1	Ribosomal protein L7, eukaryotic	239	14	46	1772.4	1158.27	-0.613738	0.134849
Contig21040.0i1v1.g19380.t1	DNA replication licensing factor MCM6	846	34	120	1386.96	4394.45	1.66376	0.0903446
Contig21043.0.1i1.g34132.t1	Zinc finger ccch domain-containing protein 14	465	3	6	7.19993	0.990226	-2.86215	0.0359596
Contig21044.0i2.g16376.t1	RNA-binding proteins (RRM domain)	695	19	41	345.711	1529.43	2.14536	0.0699544
Contig21046.0i1.g10304.t1	Proteasome endopeptidase complex	250	2	3	5.7232	3.68451	-0.635349	0.342978
Contig21047.0i2v1.g30587.t1	NAD-dependent epimerase/dehydratase	330	13	39	310.526	1760.64	2.50332	0.181954
Contig21047.0i1v1.g30585.t1	Hypothetical protein	777	26	80	804.428	3160.32	1.97404	0.0832931
Contig21048.0i2.g16102.t1	Na+/K+ ATPase alpha subunit	1213	2	2	2.21492	7.38223	1.7368	0.00910408
Contig21054.0v1.g25720.t1	Ribosomal protein RPS4	263	13	35	3665.57	2978.92	-0.29925	0.430279
Contig21055.0v1.g8722.t1	Hypothetical protein	199	1	1	10.3567	5.64416	-0.875739	0.0692437
Contig21055.0v1.g8723.t1	Arp2/3 complex 34 kDa subunit	345	9	13	124.54	207.034	0.733257	0.0544297
Contig21061.0v1.g30832.t1	Trafficking protein particle complex subunit	188	2	2	5.91811	25.7994	2.12413	0.00369659
Contig21061.0v1.g30834.t1	Endonuclease exonuclease phosphatase family protein	1247	5	6	12.0719	30.5991	1.34184	0.0313982
Contig21066.0v1.g30102.t1	Hypothetical protein	574	6	12	11.4806	102.735	3.16167	0.0203416
Contig21068.0.g45292.t1	Hypothetical protein	2926	1	1	0.214332	0.610864	1.511	0.235312
Contig21078.0v1.g29407.t1	Hypothetical protein	740	4	5	11.2273	4.94252	-1.18369	0.0396963
Contig21081.0i1.g37217.t1	Hypothetical protein	1052	2	3	5.76078	6.36794	0.144563	0.46215
Contig21095.0v2.g7416.t1	Patatin family phospholipase	475	3	3	10.0504	15.4605	0.621338	0.383719
Contig21104.0v1.g22925.t1	TPR Domain containing protein	1614	10	13	8.94282	42.1542	2.23688	0.058959
Contig21109.0v1.g9523.t1	Beta-glucosidase btgE	413	5	5	19.8488	67.6881	1.76985	0.0226481
Contig21113.0i3v1.g25091.t1	Possibile polyglycylated protein 1	982	2	2	1.05894	0.874832	-0.275547	0.79358
Contig21120.0i1v1.g23202.t1	GTP-binding nuclear protein Ran	240	7	20	1001.55	191.852	-2.38416	0.00736632
Contig21128.0v1.g36272.t1	Cell-cycle-associated protein kinase cdk	312	1	2	2.04489	5.22823	1.3543	0.0952151
Contig21128.0.g17039.t1	Vacuolar protein sorting-associated protein 72 homolog	265	5	8	63.506	21.6959	-1.54947	0.013011
Contig21128.0v1.g36274.t1	Hypothetical protein	474	3	3	8.53702	4.74159	-0.848362	0.0578305
Contig21138.0v1.g3120.t1	HCNGP domain containing protein	294	5	11	23.0539	51.9734	1.17276	0.0429438
Contig21140.0i1v2.g27599.t1	Coatomer subunit beta	978	8	15	21.0671	103.701	2.29936	0.0429788
Contig21142.0i1v1.g18092.t1	Wd repeat-containing protein 78	894	17	29	38.5069	333.926	3.11634	0.0911981
Contig21145.0i1v1.g33279.t1	Alpha-methylacyl-CoA racemase	368	3	3	16.4806	26.2366	0.670815	0.00986975
Contig21148.0.g7135.t1	Hypothetical protein	335	3	3	7.73169	5.77828	-0.420144	0.177235
Contig21152.0i2v3.g1689.t1	Hypothetical protein	866	1	2	0.0824153	0.321847	1.96539	0.102949
Contig21153.0.0v1.g4011.t1	Calcium load-activated calcium channel	176	2	2	2.51345	8.13198	1.69394	0.00284715
Contig21163.0.g18959.t1	DnaJ domain containing protein	535	13	31	328.64	752.359	1.19492	0.0341243
Contig21164.0i3v1.g2668.t1	Single strand-specific	323	1	1	1.86108	2.47062	0.408736	0.416961
Contig21169.0v1.g21689.t1	Nucleoporin autopeptidase family protein	2408	57	108	3608.57	709.902	-2.34573	0.0120854
Contig21173.0v1.g1423.t1	Hypothetical protein	1383	7	8	17.2656	49.0033	1.50498	0.065835
Contig21174.0.g17425.t1	Mediator of DNA damage checkpoint protein 1	786	11	25	119.772	445.415	1.89486	0.0690391
Contig21174.0i3.g32676.t1	Hypothetical protein	483	3	5	5.28789	12.4974	1.24087	0.0538339
Contig21186.0.0.g39876.t1	Hypothetical protein	436	1	2	1.94065	4.18402	1.10835	0.0417622
Contig21191.0.0v1.g5801.t1	Hypothetical protein	790	18	32	41.7765	328.685	2.97594	0.0425686
Contig21195.0.g1842.t1	Hypothetical protein	330	12	30	144.889	633.628	2.12869	0.0264953
Contig212.1v4.g21733.t1	Radial spoke head	306	9	15	32.2787	325.166	3.33252	0.0876987
Contig21203.0v2.g2913.t1	Glutamate-rich wd repeat-containing protein 1	662	14	31	511.026	594.553	0.218408	0.339339
Contig21206.0.0.g40477.t1	Hypothetical protein	2436	5	8	12.3916	25.9568	1.06675	0.0649878
Contig21212.0.g45623.t1	Hypothetical protein	150	1	1	1.12169	5.79238	2.36849	0.0288457
Contig21213.0.g37678.t1	Hypothetical protein	2185	7	12	11.2585	29.6467	1.39685	0.04316
Contig21216.0v1.g21831.t1	Hypothetical protein	417	6	12	137.732	27.1282	-2.344	0.0513942
Contig21216.0v1.g21832.t1	Hypothetical protein	180	5	6	259.769	23.924	-3.4407	0.06519
Contig2122.0i4.g35084.t1	p-loop containing nucleoside triphosphate hydrolase	411	8	18	117.197	276.518	1.23843	0.071118
Contig21223.0.1i1v1.g37611.t1	Phosphoesterase family	134	7	13	19.3629	225.084	3.5391	0.0739686
Contig21225.0.g46164.t1	Hypothetical protein	355	6	9	8.61943	75.3484	3.12791	0.0624104
Contig2123.0i3.g3167.t1	Hypothetical protein	238	1	2	0.784185	2.11035	1.42822	0.0126096
Contig21251.0.1.g12740.t1	von Willebrand factor type A domain containing protein	999	8	16	147.344	124.893	-0.238501	0.202581
Contig21267.0v1.g23272.t1	Hypothetical protein	170	2	3	48.2419	9.71719	-2.31168	0.088803
Contig21269.0v1.g21852.t1	Ca2+-binding protein (EF-Hand superfamily)	628	2	2	0.744303	2.45277	1.72045	0.0644608
Contig21269.0v1.g21853.t1	N-alpha-acetyltransferase 16, NatA auxiliary subunit	829	8	11	86.8911	144.65	0.73529	0.119868
Contig21276.0.g40901.t1	IQ calmodulin-binding motif protein	285	11	29	102.619	756.222	2.88152	0.0421462
Contig21279.0v1.g3776.t1	Hypothetical protein	424	14	31	620.397	61.0754	-3.34453	0.0441055
Contig21283.0v1.g2175.t1	Hypothetical protein	553	2	3	1.65165	7.34781	2.15341	0.0170631
Contig21284.0v1.g34853.t1	RNA-binding protein required for biogenesis of the ribosomal 60S subunit	364	15	41	4405.12	227.622	-4.27447	0.0317051
Contig21285.0v1.g18456.t1	Ribosome biogenesis protein ERB1	746	24	69	2670.62	227.856	-3.55098	0.0300127
Contig21291.0.g41941.t1	Hypothetical protein	203	2	4	17.3467	10.9778	-0.660072	0.0924827
Contig21302.0.g38504.t1	Translation initiation factor eIF-2B subunit alpha	309	1	1	1.99163	5.74438	1.5282	0.0722996
Contig21305.0v1.g21361.t1	Hypothetical protein	1067	6	11	25.267	46.5037	0.88009	0.069887
Contig9870.0.g37307.t1	Heat shock 70 kDa protein	588	6	8	27.045	119.074	2.13842	0.0791465
Contig21312.0v2.g4133.t1	DEAD-box ATP-dependent RNA helicase 20	657	35	96	5685	2992.85	-0.925639	0.019029
Contig21325.0v1.g9145.t1	Clathrin adaptor complex subunit	427	3	9	27.961	50.9299	0.865096	0.109601
Contig21327.0.g16615.t1	Hypothetical protein	2102	16	26	164.979	49.3044	-1.74249	0.0170361
Contig21330.0.g36086.t1	Hypothetical protein	4917	29	34	64.2664	187.97	1.54837	0.022712
Contig21336.0v1.g36201.t1	Hypothetical protein	607	6	9	9.22084	72.3341	2.97171	0.039859
Contig21347.0v1.g7896.t1	Hypothetical protein	232	1	1	0	0.208213	Inf	0.0505613
Contig21348.0v1.g31557.t1	SNW domain-containing protein 1	438	9	19	224.568	75.1774	-1.57878	0.032326
Contig21363.0v1.g18.t1	Hypothetical protein	1771	3	3	0.880739	7.89918	3.16492	0.0466866
Contig21369.0.g20967.t1	Hypothetical protein	734	4	6	66.7752	21.0634	-1.66457	0.0192833
Contig21371.0v1.g21446.t1	Bromodomain containing protein	782	2	2	8.68852	14.9382	0.781819	0.149186
Contig21374.0v1.g20613.t1	Hypothetical protein	529	3	19	51.6307	259.877	2.33153	0.0459331
Contig21376.0i1.g27821.t1	Hypothetical protein	509	9	17	34.1697	147.508	2.11	0.0183076
Contig21379.0v8.g19558.t1	Protein disulfide-isomerase 2	632	1	1	1.8342	6.61328	1.85021	0.0863591
Contig21381.0.g45131.t1	Axonemal dynein light intermediate polypeptide 1	240	10	20	134.309	777.252	2.53282	0.125169
Contig21382.0.g12241.t1	Flagellar WD repeat-containing protein Pf 20	827	10	22	82.2907	142.683	0.794012	0.118527
Contig21385.0v1.g32284.t1	Hypothetical protein	121	1	1	1.06614	1.45045	0.444105	0.128683
[truncated: 1,228 more rows]
