# Supplementary material for: Exploration of the Nuclear Proteomes in the Ciliate Oxytricha trifallax
Source: Microorganisms. 2023 Jan 30;11(2):343. doi: 10.3390/microorganisms11020343 (PMC9958989; doi:10.3390/microorganisms11020343)
Supplement: Supplementary file 1 [file microorganisms-11-00343-s001.zip › microorganisms-2102997-supplementary/tableS2.xlsx]

## Sheet: michc
ID	Description	Length (AA)	Unique peptides	MS/MS count	Avg MAC intensity	Avg MIC intensity	Log2(MIC/MAC)	adjusted p-value
Contig12104.0v1.g15460.t1	Sel1 domain protein repeat-containing protein	746	2	2	0	0.866869	Inf	0.0218264
Contig14621.0i1.g32195.t1	Translational activator gcn1-like	2293	1	1	0	0.361296	Inf	0.0167622
Contig18570.0.g36443.t1	Hypothetical protein	262	1	1	0	0.217822	Inf	0.0357694
Contig19487.0.1i1.g6628.t1	Hypothetical protein	816	1	1	0	0.682566	Inf	0.00689447
Contig3866.0i2.g1635.t1	Hypothetical protein	825	1	2	0	1.62129	Inf	0.0212012
Contig6424.0.1v1.g24872.t1	Hypothetical protein	1083	1	1	0	0.935301	Inf	0.039859
Contig8682.0.g43388.t1	Hypothetical protein	342	1	1	0	0.678694	Inf	0.0106159
Contig14120.0v1.g33851.t1	Hypothetical protein	574	1	2	0.208427	11.7307	5.8146	0.0429438
Contig21757.0v1.g36063.t1	Hypothetical protein	842	2	2	0.0650724	2.31619	5.15356	0.023976
Contig19349.0.g13899.t1	Hypothetical protein	2315	1	1	0.068986	2.30674	5.06341	0.0451552
Contig22028.0.g4908.t1	Hypothetical protein	1282	1	2	0.170727	5.26212	4.94588	0.02095
Contig22744.0v1.g8321.t1	Hypothetical protein	332	1	2	0.0469573	1.39052	4.88814	0.0345272
Contig19499.0i2.g11432.t1	Serine/threonine protein kinase	472	1	1	0.239778	6.45127	4.74981	0.0471844
Contig22443.0i1.g7100.t1	Hypothetical protein	237	2	3	0.11527	2.95253	4.67887	0.0376664
Contig2689.0v1.g15858.t1	Hypothetical protein	1060	3	4	0.182227	4.36337	4.58163	0.0237432
Contig21936.0v1.g18492.t1	Hypothetical protein	853	2	2	0.12781	2.83133	4.46941	0.0225571
Contig19756.0i1.g27773.t1	Hypothetical protein	829	1	2	0.12573	2.64891	4.397	0.00881315
Contig13243.0i2.g39625.t1	mRNA decapping enzyme, putative	701	1	2	0.0538759	1.07725	4.32157	0.0103765
Contig14339.0v2.g4944.t1	Hypothetical protein	975	1	1	0.251236	4.7254	4.23332	0.0474722
Contig473.1.g44329.t1	Hypothetical protein	2045	1	2	0.0873284	1.60114	4.1965	0.0449455
Contig11018.0.g39173.t1	Hypothetical protein	247	1	2	0.0679676	1.18206	4.12031	0.00694319
Contig19970.0.0i1.g17530.t1	Hypothetical protein	204	3	5	4.95891	86.0949	4.11783	0.0107529
Contig462.1.g23972.t1	Arf1-directed gtpase-activating	1517	1	1	0.146613	2.4945	4.08867	0.00873113
Contig21955.0v1.g33109.t1	Hypothetical protein	1905	3	4	1.12459	18.7001	4.05558	0.047646
Contig3929.0i1.g15282.t1	Hypothetical protein	463	1	1	0.0767834	1.26375	4.04078	0.0139623
Contig15931.0v1.g29031.t1	Hypothetical protein	269	1	1	0.0487486	0.799867	4.03633	0.01191
Contig13609.0i1v1.g25011.t1	Hypothetical protein	697	2	4	0.409812	6.51124	3.9899	0.0477501
Contig336.1.g27193.t1	WD repeat-containing protein 90	1953	3	3	0.305941	4.83063	3.98089	0.00337186
Contig3969.0i2.g25013.t1	Hypothetical protein	555	25	145	660.801	10418.5	3.97878	0.0280855
Contig15922.0i1.g24461.t1	Wd repeat-containing protein 47	1168	4	8	0.648774	10.1446	3.96685	0.0072398
Contig18933.0.g26712.t1	Hypothetical protein	1737	1	2	0.213614	3.3199	3.95806	0.0162608
Contig12119.0i1.g21978.t1	Plasma membrane calcium ATPase	1120	8	24	56.9308	872.011	3.93707	0.0201972
Contig7655.0i1.g19871.t1	Hypothetical protein	630	1	3	0.239369	3.57992	3.90262	0.0407406
Contig10023.0v1.g22767.t1	Kinesin	785	2	2	0.595981	8.77862	3.88066	0.0255963
Contig760.0v1.g24643.t1	Hypothetical protein	580	2	3	0.41935	6.1122	3.86546	0.0303053
Contig11489.0.g42146.t1	Activating signal cointegrator 1 complex subunit 2	1108	2	2	0.388413	5.46779	3.81529	0.0338979
Contig17781.0.g31926.t1	VPS9 domain containing protein	1145	1	1	1.53463	21.2313	3.79023	0.00262635
Contig16543.0.g44440.t1	Infraciliary lattice homologue alpha	166	7	38	78.9573	1081.98	3.77645	0.0253597
Contig4396.0.g25815.t1	Hypothetical protein	2307	2	2	3.27406	44.758	3.77299	0.0317051
Contig1084.0v1.g36618.t1	Hypothetical protein	323	10	32	105.889	1440.86	3.76631	0.0358116
Contig12726.0v1.g10420.t1	Hypothetical protein	209	3	8	4.47594	60.715	3.76179	0.0177915
Contig18435.0i1.g24334.t1	Hypothetical protein	648	31	75	253.08	3342.84	3.72341	0.0335357
Contig19000.0.g6561.t1	Hypothetical protein	1254	5	8	5.33535	68.4274	3.68092	0.016498
Contig14009.0v1.g31048.t1	Hypothetical protein	391	15	32	116.195	1479.98	3.67096	0.0154074
Contig18126.0.g35967.t1	Hypothetical protein	875	1	1	0.223248	2.79417	3.6457	0.0150552
Contig20247.0.g42051.t1	Hypothetical protein	302	1	2	0.530389	6.58605	3.63429	0.0255096
Contig909.1v1.g29427.t1	Hypothetical protein	913	1	1	0.101759	1.26258	3.63314	0.0151161
Contig16431.0v1.g23167.t1	Hypothetical protein	400	19	34	111.451	1382.04	3.63232	0.0362431
Contig5826.0.g36985.t1	Hypothetical protein	374	26	114	632.28	7786.46	3.62233	0.0408611
Contig11831.0v1.g323.t1	Hypothetical protein	388	21	83	575.143	7073.64	3.62046	0.0402678
Contig15011.0.1.g11278.t1	Hypothetical protein	942	4	5	0.789489	9.63713	3.60961	0.0454138
Contig268.1i1v1.g38267.t1	Rab gtpase 2b	1341	4	5	0.858434	10.4618	3.60728	0.00937331
Contig750.1i1v2.g2815.t1	Hypothetical protein	653	3	58	115.445	1393.98	3.59394	0.0323459
Contig22094.0.g4232.t1	Hypothetical protein	469	12	19	38.7368	467.674	3.59373	0.00286111
Contig20276.0i3.g5626.t1	Hypothetical protein	386	21	88	520.584	6254.29	3.58664	0.039859
Contig394.1.g11502.t1	Hypothetical protein	526	2	4	0.44565	5.33236	3.58079	0.0359596
Contig20563.0v2.g7507.t1	Hypothetical protein	559	28	80	301.897	3605.53	3.57808	0.0354864
Contig1174.1v1.g11766.t1	Hypothetical protein	1140	1	1	0.109031	1.28579	3.55985	0.0462588
Contig9094.0.g29201.t1	Hypothetical protein	1493	3	4	5.14221	59.6582	3.53626	0.0345272
Contig2423.0.g47463.t1	Hypothetical protein	657	10	16	14.0593	161.843	3.525	0.042238
Contig20710.0.1v4.g20522.t1	Hypothetical protein	390	2	111	1142.7	13141.2	3.52358	0.0418291
Contig15470.0.g9080.t1	Hypothetical protein	259	1	1	0.204278	2.32541	3.50888	0.0312513
Contig20966.0i3.g25520.t1	Hypothetical protein	254	14	35	122.721	1392.71	3.50444	0.0305588
Contig17018.0v1.g31838.t1	Hypothetical protein	1255	2	2	19.2104	217.131	3.49861	0.00455388
Contig13390.0v2.g9412.t1	Hypothetical protein	149	2	2	0.712811	8.03431	3.49458	0.0288457
Contig12227.0i4.g26969.t1	Tubulin polyglutamylase complex subunit 1	251	1	1	0.0379409	0.420402	3.46994	0.0497672
Contig16015.0v1.g31046.t1	Leucine-rich repeat-containing protein 48	543	19	42	79.0206	868.239	3.45779	0.0405677
Contig733.1v1.g34328.t1	C2 domain containing protein	845	2	3	3.13984	34.2357	3.44674	0.00124315
Contig3368.0i1v1.g1961.t1	Hypothetical protein	331	3	5	3.0279	33.0125	3.44662	0.045762
Contig12141.0.g25751.t1	Hypothetical protein	169	6	13	12.3074	132.881	3.43254	0.0376664
Contig3499.0i1v1.g8793.t1	Hypothetical protein	437	4	4	2.95545	31.4377	3.41105	0.0116221
Contig7536.0i1v1.g10443.t1	Hypothetical protein	592	33	153	551.202	5790.35	3.393	0.0418291
Contig20161.0i1.g19565.t1	lisH domain-containing protein FOPNL	144	3	6	9.15883	96.0198	3.3901	0.00268853
Contig17602.0v2.g34888.t1	Coiled-coil domain-containing protein 113	365	9	15	49.6163	518.709	3.38604	0.0407406
Contig13414.0.g30060.t1	Hypothetical protein	772	1	1	3.00281	31.1152	3.37324	0.0463056
Contig5826.0.g36986.t1	Hypothetical protein	539	2	2	0.409771	4.18262	3.35152	0.0167622
Contig12047.0.g40566.t1	Abc transporter	1471	1	1	0.607942	6.18706	3.34725	0.01405
Contig20042.0v1.g14822.t1	Entriole proteome WD40 repeat-containing protein	626	12	30	91.5697	930.966	3.34579	0.00129337
Contig605.1i1v1.g13086.t1	Hypothetical protein	575	27	83	695.653	7069.37	3.34514	0.0492288
Contig11381.0.g41928.t1	Hypothetical protein	210	2	2	0.614738	6.2442	3.34447	0.0163862
Contig13947.0v2.g22222.t1	Snare domain containing protein	296	1	1	0.217985	2.208	3.34044	0.0212815
Contig20867.0i1v1.g13721.t1	Hypothetical protein	1134	1	1	0.270917	2.72649	3.33112	0.0138725
Contig12321.0v2.g11051.t1	Hypothetical protein	321	12	30	138.864	1390.95	3.32432	0.0425686
Contig10913.0v3.g25188.t1	Hypothetical protein	666	22	51	102.721	1018.23	3.30925	0.0438518
Contig21017.0v1.g17890.t1	Hypothetical protein	535	15	42	149.281	1471.48	3.30117	0.0394268
Contig17807.0v1.g22099.t1	Hypothetical protein	925	12	22	25.0644	246.983	3.3007	0.0306212
Contig2877.0i1.g3718.t1	Hypothetical protein	223	6	9	5.50115	54.0952	3.2977	0.00202737
Contig1900.0i1v1.g17733.t1	Viral A-type inclusion protein repeat containing protein	999	32	80	179.796	1765.26	3.29545	0.0108416
Contig16662.0v2.g3773.t1	Hypothetical protein	558	18	32	74.5622	727.53	3.28649	0.0451814
Contig7268.0.g47784.t1	Hypothetical protein	392	15	35	101.024	985.517	3.28618	0.0459708
Contig797.1v1.g14181.t1	Cation-transporting ATPase	1343	1	1	0.0765955	0.74625	3.28433	0.045748
Contig12823.0.g44998.t1	Vesicle transport through interaction with t-snares-like protein 1a	224	3	4	2.12251	20.6245	3.28052	0.017082
Contig21759.0v1.g10114.t1	Hypothetical protein	105	1	2	3.7172	35.8256	3.2687	0.0493576
Contig33.0v1.g39992.t1	Hypothetical protein	115	2	4	2.88456	27.7794	3.26759	0.0301637
Contig1342.0i1v1.g32218.t1	Hypothetical protein	712	11	20	39.4513	379.035	3.26419	0.0492288
Contig4450.0i2.g32397.t1	Hypothetical protein	665	11	17	51.1656	491.21	3.26309	0.0317051
Contig215.1i2.g242.t1	Hypothetical protein	700	29	54	162.255	1556.6	3.26206	0.0354494
Contig1471.1.g7887.t1	Hypothetical protein	1200	0	37	30.6857	293.822	3.2593	0.0451974
Contig11297.0v1.g34086.t1	Hypothetical protein	467	6	11	11.9338	114.091	3.25706	0.0303053
Contig9451.0.g48199.t1	Hypothetical protein	435	2	2	0.423895	4.03889	3.25218	0.0334806
Contig16619.0v1.g27292.t1	Hypothetical protein	200	2	3	1.48637	14.1494	3.25088	0.0138725
Contig12858.0v1.g13079.t1	Hypothetical protein	332	18	31	91.7626	872.999	3.25	0.0359596
Contig3531.0v2.g31448.t1	Hypothetical protein	378	18	45	135.049	1277.98	3.24231	0.0424805
Contig21968.0v1.g34104.t1	Hypothetical protein	1020	12	29	56.6885	531.764	3.22966	0.0438518
Contig6953.0v1.g31428.t1	Hypothetical protein	631	10	15	14.4462	135.08	3.22505	0.0355669
Contig20903.0v2.g16890.t1	Serine threonine-protein phosphatase 2a regulatory subunit b subunit gamma	439	1	1	1.20496	11.2629	3.22452	0.0237432
Contig4589.0v1.g23089.t1	Hypothetical protein	569	24	51	157.73	1473.3	3.22352	0.0308951
Contig12243.0v1.g17848.t1	WD repeat-containing protein 90	1912	40	83	178.853	1667.73	3.22104	0.0288641
Contig23213.0.g10230.t1	Hypothetical protein	408	2	2	3.54149	32.9025	3.21577	0.00910408
Contig9613.0.g21208.t1	Hypothetical protein	1786	2	25	19.8681	184.468	3.21485	0.0459708
Contig926.1v1.g36658.t1	Hypothetical protein	100	5	16	24.3488	226.042	3.21467	0.0341243
Contig731.1v1.g24402.t1	Hypothetical protein	454	10	16	8.5989	79.7454	3.21318	0.0320066
Contig888.1.g41619.t1	Hypothetical protein	3285	11	13	8.93005	82.7316	3.2117	0.0448461
Contig17531.0v1.g32325.t1	Hypothetical protein	1967	19	34	22.0397	203.364	3.20589	0.0352469
Contig624.1i4.g3631.t1	Fgfr1 oncogene partner	342	4	8	8.25772	75.9656	3.20153	0.0306212
Contig15846.0i1.g11387.t1	14-3-3 domain containing protein	544	4	15	10.8956	100.107	3.19973	0.022643
Contig17558.0.g6738.t1	Hypothetical protein	1624	3	5	0.489524	4.45343	3.18546	0.0153133
Contig3020.0i2v1.g2950.t1	Hypothetical protein	228	2	3	6.06654	54.8537	3.17664	0.00571623
Contig10079.0.g47238.t1	Hypothetical protein	1371	18	38	50.8968	459.287	3.17375	0.041383
Contig22557.0.g43955.t1	Calciumdependent protein 4	175	8	33	119.853	1079.9	3.17156	0.00571623
Contig9255.0.1v1.g13370.t1	Hypothetical protein	931	1	2	0.402149	3.61094	3.16657	0.00673264
Contig21363.0v1.g18.t1	Hypothetical protein	1771	3	3	0.880739	7.89918	3.16492	0.0466866
Contig21066.0v1.g30102.t1	Hypothetical protein	574	6	12	11.4806	102.735	3.16167	0.0203416
Contig10618.0.g31626.t1	Hypothetical protein	867	1	1	0.171188	1.53016	3.16003	0.0398493
Contig17103.0.g7132.t1	Hypothetical protein	620	26	64	240.426	2143.41	3.15624	0.0395811
Contig8459.0v1.g7984.t1	Hypothetical protein	418	6	15	28.6375	254.908	3.154	0.032612
Contig16797.0i1v2.g30214.t1	Myeloid leukemia factor, putative	361	2	5	2.72578	24.1839	3.14931	0.00480408
Contig7612.0i1v1.g2658.t1	Bzip transcription factor	471	14	35	64.0021	566.707	3.14641	0.0356389
Contig1149.1.g22797.t1	Hypothetical protein	1495	29	63	80.6718	712.713	3.14319	0.0334241
Contig6844.0v1.g24342.t1	Hypothetical protein	471	12	22	54.9714	481.491	3.13075	0.00480408
Contig22249.0v2.g30240.t1	Hypothetical protein	531	5	6	4.09617	35.8693	3.1304	0.0360171
Contig5663.0i1v1.g26419.t1	Hypothetical protein	699	26	63	127.809	1118.72	3.12979	0.0407406
Contig15939.0.g32740.t1	E3 ubiquitin-protein ligase HECTD1	761	24	52	134.675	1171.94	3.12134	0.00557031
Contig9899.0.0v1.g28983.t2	Hypothetical protein	431	1	1	0.106769	0.926255	3.11692	0.0249513
Contig21966.0i1.g15214.t1	Hypothetical protein	1686	16	20	19.5251	169.166	3.11504	0.0141425
Contig11319.0.g3913.t1	Viral A-type inclusion protein repeat containing protein	953	35	79	246.463	2134.61	3.11453	0.0151161
Contig15931.0v1.g29032.t1	Centrosomal protein of 135 kDa	656	28	62	176.781	1527.61	3.11124	0.0471844
Contig15755.0.1v1.g35091.t1	Vesicle-associated membrane protein 4-like	236	3	3	3.36089	28.9789	3.10808	0.047646
Contig20684.0i1v1.g24368.t1	Hypothetical protein	549	17	40	109.026	939.19	3.10674	0.0413277
Contig19011.0.g13774.t1	Hypothetical protein	137	1	1	0.645655	5.51599	3.09479	0.0335255
Contig15408.0i1.g36061.t1	Hypothetical protein	575	1	51	223.265	1906.2	3.09387	0.0443474
Contig18171.0v1.g33134.t1	Hypothetical protein	583	2	2	0.243937	2.06835	3.0839	0.0163615
Contig9571.0v1.g17433.t1	DNA topoisomerase	1093	1	1	1.43528	12.1107	3.07688	0.00496804
Contig21935.0i1v1.g13550.t1	Hypothetical protein	971	24	48	52.9286	446.105	3.07526	0.0328706
Contig14070.0i2.g16951.t1	Hypothetical protein	510	2	3	0.738051	6.21956	3.07502	0.0399406
Contig1048.1v1.g85.t1	Hypothetical protein	669	24	47	100.588	845.446	3.07125	0.0357694
Contig17684.0v1.g15192.t1	Hypothetical protein	532	15	36	100.152	840.152	3.06846	0.0381098
Contig4133.0i1.g29510.t1	Calmodulin mRNA	149	1	1	0.809009	6.7801	3.06708	0.00286111
Contig10862.0v1.g17885.t1	Hypothetical protein	291	12	31	136.76	1144.07	3.06446	0.0359596
Contig10305.0.g35078.t1	Cysteine protease family c02	1011	6	10	5.44631	45.4932	3.0623	0.0321401
Contig12694.0i1v2.g31543.t1	Hypothetical protein	457	8	12	2.98718	24.947	3.06201	0.017082
Contig755.0i1v1.g11021.t1	Gas2 domain containing protein	690	8	28	40.885	337.602	3.04568	0.0233958
Contig3548.0.g45553.t1	Hypothetical protein	764	3	3	11.135	91.9278	3.0454	0.0387207
Contig1098.1v1.g12674.t1	Hypothetical protein	1256	9	12	3.75037	30.7801	3.03689	0.0288457
Contig15200.0.g3237.t1	Guanylate kinase	272	3	6	7.33811	60.1685	3.03553	0.0300575
Contig1313.1i1v1.g29639.t1	Hypothetical protein	263	14	36	181.994	1488.96	3.03235	0.0357914
Contig17034.0i1.g31959.t1	Arginine kinase	1020	24	42	71.0165	580.28	3.03052	0.0459007
Contig2302.0v1.g34526.t1	Hypothetical protein	698	15	38	60.7568	496.275	3.03002	0.0269329
Contig21852.0v1.g6035.t1	Wd40 repeat-containing protein	912	13	23	26.3534	214.165	3.02266	0.0392848
Contig12356.0.0.g30091.t1	Spindle assembly abnormal protein 6 homolog	942	33	79	225.886	1834.35	3.0216	0.0462588
Contig3200.0v1.g42749.t1	Coiled-coil domain-containing protein 40	916	28	64	156.037	1265.09	3.01928	0.0294733
Contig21985.0.g4536.t1	Ww domain containing protein	788	11	22	38.6106	312.837	3.01834	0.0496511
Contig18527.0.g15731.t1	Vacuolar cation channel	2479	14	20	18.8771	152.481	3.01393	0.0323459
Contig2482.0.g41281.t1	N-ethylmaleimide reductase	392	6	13	35.9513	289.898	3.01143	0.0417681
Contig18564.0.g35401.t1	Leucine Rich Repeat family protein	651	26	58	126.847	1022.71	3.01123	0.0481603
Contig5535.0i1v1.g6411.t1	Hypothetical protein	252	3	8	9.4103	75.7084	3.00814	0.0271734
Contig5026.0.g30508.t1	Hypothetical protein	398	4	4	0.860223	6.89753	3.0033	0.0478069
Contig22265.0v1.g5031.t1	Hypothetical protein	587	14	32	43.1345	345.846	3.00322	0.0413162
Contig4655.0i1v1.g9130.t1	B9-C2 domain containing protein	326	6	14	20.4587	164.011	3.003	0.0145846
Contig7858.0.g20497.t1	Hypothetical protein	997	4	10	10.5061	84.0415	2.99987	0.0423784
Contig16502.0v1.g44452.t1	Intraflagellar transporter	752	13	22	58.3325	466.457	2.99937	0.0416463
Contig10015.0.g36532.t1	Hypothetical protein	2206	1	2	12.2948	98.2597	2.99855	0.0486065
Contig1678.0v1.g27863.t1	cilia- and flagella-associated protein 58	873	28	57	130.483	1041.39	2.99657	0.0340988
Contig11131.0v2.g36029.t1	Hypothetical protein	532	17	65	561.942	4481.28	2.99542	0.0438647
Contig11168.0i1.g11934.t1	Hypothetical protein	218	2	3	2.95834	23.5488	2.9928	0.0136995
Contig17134.0v1.g12216.t2	Hypothetical protein	1163	37	77	238.066	1886.58	2.98634	0.0380555
Contig13616.0i1.g11581.t1	Hypothetical protein	913	2	3	0.75305	5.95093	2.9823	0.00296684
Contig19652.0i2.g7344.t1	Hypothetical protein	599	9	23	30.6494	241.95	2.98078	0.0139948
Contig6862.0v2.g36872.t1	Hypothetical protein	309	1	1	0.264541	2.08325	2.97728	0.0317613
Contig75.1i2.g37090.t1	GAS2 domain containing protein	703	35	85	270.614	2130.49	2.97688	0.00985541
Contig21191.0.0v1.g5801.t1	Hypothetical protein	790	18	32	41.7765	328.685	2.97594	0.0425686
Contig12668.0.0i2v2.g23127.t1	Hypothetical protein	805	19	41	88.2374	692.706	2.97278	0.00119528
Contig21336.0v1.g36201.t1	Hypothetical protein	607	6	9	9.22084	72.3341	2.97171	0.039859
Contig6459.0.g11815.t1	ADIP domain containing protein	482	11	17	36.7355	287.953	2.97059	0.0217941
Contig5791.0.g29675.t1	Hypothetical protein	186	1	1	0.421478	3.28887	2.96407	0.0323459
Contig13134.0.g47850.t2	Hypothetical protein	505	1	1	0.285388	2.22491	2.96275	0.0269751
Contig21452.0v1.g1323.t1	Hypothetical protein	815	8	10	8.31622	64.7065	2.95991	0.0187977
Contig17929.0i1v1.g13208.t1	GAS2 domain containing protein	953	41	79	238.323	1853.5	2.95926	0.0106631
Contig745.0i1.g7495.t1	Hypothetical protein	1097	24	56	72.2245	556.768	2.94652	0.0464543
Contig3074.0i1.g20458.t1	Thioredoxin	412	14	40	212.09	1633.51	2.94522	0.0177915
Contig6535.0i3.g9621.t1	Caltractin	165	3	13	36.0557	276.385	2.93838	0.00894806
Contig18688.0v1.g19536.t1	Hypothetical protein	1537	1	4	0.831002	6.33922	2.93138	0.0192648
Contig10736.0i1v1.g18634.t1	Copine-8	541	1	1	0.197621	1.50735	2.9312	0.0437524
Contig22278.0i1.g33510.t1	Vacuolar sorting receptor 3	467	4	4	3.39132	25.8452	2.92998	0.0162367
Contig10635.0i1.g3017.t1	Hypothetical protein	469	14	25	41.7783	317.597	2.92637	0.036395
Contig412.1v1.g11698.t1	Hypothetical protein	1609	30	51	59.9957	455.415	2.92425	0.048314
Contig12774.0v1.g5994.t1	Hypothetical protein	1222	28	72	116.581	883.676	2.92219	0.023976
Contig16651.0v1.g15523.t1	Hypothetical protein	935	3	6	10.5576	79.9493	2.9208	0.0429393
Contig16872.0.g11270.t1	Hypothetical protein	802	15	19	37.3024	282.265	2.91971	0.0214616
Contig7931.0i2v2.g35500.t1	Hypothetical protein	387	2	19	21.8061	164.996	2.91962	0.0186553
Contig1626.0v1.g10154.t1	Hypothetical protein	701	10	15	14.8279	111.924	2.91613	0.0496634
Contig12629.0i2.g28461.t1	Hypothetical protein	492	16	43	68.2355	514.516	2.91462	0.0437086
Contig10288.0.g34174.t1	Hypothetical protein	2369	2	3	2.06222	15.4721	2.9074	0.0379444
Contig393.0v1.g18659.t1	YIP1 domain-containing protein, putative	462	2	2	0.771366	5.78142	2.90594	0.0150552
Contig16289.0.g20568.t1	Hypothetical protein	1387	18	46	47.1953	353.46	2.90483	0.00735838
Contig61.0.g42684.t1	Hypothetical protein	3332	2	2	0.623269	4.66509	2.90398	0.0427821
Contig786.0v3.g27535.t1	Hypothetical protein	1064	3	3	2.28427	17.0933	2.90362	0.0228324
Contig17846.0.g17346.t1	Adp-ribosylation factor-like protein 6	178	4	6	14.1748	105.894	2.90122	0.0464543
Contig2147.0.0v1.g540.t1	Hypothetical protein	416	2	3	1.67959	12.4718	2.89249	0.0430185
Contig19213.0v3.g35946.t1	Morn repeat protein	419	9	18	24.6412	181.968	2.88454	0.0220166
Contig21276.0.g40901.t1	IQ calmodulin-binding motif protein	285	11	29	102.619	756.222	2.88152	0.0421462
Contig18763.0.g19090.t1	Ankyrin repeat	1608	28	53	65.9246	485.233	2.87979	0.0384435
Contig106.1i1.g1759.t1	Hypothetical protein	349	13	27	124.746	915.099	2.87494	0.0135194
Contig19162.0i2v1.g14852.t1	Hypothetical protein	692	15	30	58.7924	428.448	2.86542	0.0381098
Contig14377.0.g46534.t1	Hypothetical protein	267	3	3	5.49619	39.9025	2.85998	0.00937989
Contig22110.0i1.g19927.t2	Hypothetical protein	582	13	23	27.937	200.288	2.84183	0.0194772
Contig12582.0.g37220.t1	Hypothetical protein	1535	22	39	58.9203	418.435	2.82817	0.0447266
Contig17755.0i1.g25798.t1	Hypothetical protein	1064	19	35	64.9868	461.03	2.82664	0.0408701
Contig22026.0v1.g6880.t1	Hypothetical protein	1246	2	3	1.71376	12.1524	2.826	0.0474206
Contig889.1i1v1.g12611.t1	Wd repeat-containing protein 19	1395	33	65	291.768	2065.05	2.82329	0.0309934
Contig22482.0i1.g19765.t1	p-loop containing nucleoside triphosphate hydrolase	782	27	76	418.276	2954.12	2.8202	0.039859
Contig21477.0v1.g37426.t1	Hypothetical protein	1428	35	92	209.065	1473.46	2.81719	0.0320787
Contig869.1v1.g22147.t1	Hypothetical protein	395	1	1	0.283498	1.99408	2.81431	0.0418291
Contig9613.0i1.g21224.t1	Hypothetical protein	1798	2	2	2.32898	16.3568	2.81212	0.0354551
Contig22860.0.0i2v1.g643.t1	Hypothetical protein	635	21	37	65.1897	456.027	2.8064	0.0454436
Contig11833.0v1.g4258.t1	Hypothetical protein	642	12	21	32.5714	226.929	2.80056	0.0387101
Contig19931.0v1.g15534.t1	Hypothetical protein	933	4	45	52.3045	363.937	2.79868	0.0491073
Contig12875.0.1v1.g28729.t1	Hypothetical protein	980	16	23	18.0282	125.409	2.79832	0.00514115
Contig19761.0v1.g4302.t1	Tetratricopeptide repeat protein 21b	1321	45	91	275.713	1917.73	2.79816	0.0218264
Contig7494.0i3v1.g28856.t1	Hypothetical protein	354	15	42	266.228	1850.06	2.79683	0.048827
Contig15727.0.g8833.t1	Hypothetical protein	431	3	5	2.42021	16.805	2.79569	0.0213956
Contig22496.0v1.g44270.t1	Hypothetical protein	257	2	3	5.50144	38.1593	2.79415	0.00119528
Contig19231.0.g19587.t1	Intraflagellar transport protein 122	1247	27	54	159.412	1101.07	2.78808	0.0236998
Contig17295.0v1.g21308.t1	Zinc finger protein MYND domain-containing protein, putative	338	2	4	5.48996	37.9153	2.78791	0.00894806
Contig20157.0v1.g27088.t1	Intraflagellar transport protein 172	1721	29	68	182.804	1260.95	2.78614	0.019705
Contig15740.0v1.g35561.t1	tRNA (guanine-N(7)-)-methyltransferase A	312	2	3	15.0948	103.918	2.78333	0.0292205
Contig15720.0v1.g19068.t1	Wd repeat-containing protein 65	1237	39	80	184.694	1266.25	2.77735	0.0320611
Contig19996.0.0.g44494.t1	Hypothetical protein	982	1	1	1.10088	7.50857	2.76988	0.0250002
Contig1361.1.g22456.t1	Hypothetical protein	947	2	3	2.81096	19.166	2.76942	0.0283035
Contig15246.0.0.g9460.t1	Fha domain containing protein	751	19	38	59.0376	401.319	2.76504	0.0359596
Contig1058.1.g5965.t1	Hypothetical protein	1195	1	1	0.893921	6.07157	2.76385	0.0135194
Contig11701.0.g21864.t1	2-isopropylmalate synthase	682	9	12	11.8061	80.0203	2.76083	0.023976
Contig12933.0.g796.t1	Hypothetical protein	1651	27	58	144.298	976.982	2.75929	0.0470095
Contig6918.0i1v1.g32825.t1	Hypothetical protein	235	2	4	13.1228	88.6771	2.75649	0.0376664
Contig17191.0.g44135.t1	Serine/threonine protein kinase	471	2	4	3.17175	21.3877	2.75343	0.0328706
Contig519.0i1v1.g19133.t1	Centrosomal protein of isoform B	653	6	10	12.1031	81.2938	2.74777	0.00286111
Contig10386.0.g3844.t1	Hypothetical protein	236	1	1	0.511611	3.43418	2.74685	0.00549339
Contig7859.0i2.g620.t1	Hypothetical protein	1139	7	8	3.63993	24.405	2.74519	0.00159036
Contig6384.0v1.g5912.t1	Hypothetical protein	963	8	16	17.1604	114.917	2.74344	0.0330956
Contig18341.0i1.g31799.t1	Hypothetical protein	172	1	1	0.483997	3.23999	2.74292	0.0474373
Contig22678.0v1.g2497.t1	Hypothetical protein	713	14	22	30.1982	201.639	2.73924	0.0441646
Contig22048.0.g19119.t1	Hypothetical protein	993	6	13	10.4769	69.8578	2.73722	0.0199526
Contig16941.0v1.g15866.t1	Hypothetical protein	934	3	3	4.20979	28.0152	2.73439	0.0291522
Contig10511.0v1.g7431.t1	Hypothetical protein	1129	12	21	17.947	119.275	2.73247	0.0336995
Contig5975.0v1.g2531.t1	WD repeat-containing protein 35	1209	38	92	345.492	2292.9	2.73045	0.0245061
Contig4698.0.g1056.t1	Hypothetical protein	1137	14	24	28.5648	189.529	2.73011	0.0312294
Contig13394.0v1.g27946.t1	Zinc finger protein dzip1l	765	9	11	20.7706	137.564	2.72749	0.0269858
Contig2550.0v1.g41038.t1	Flagellar associated protein	506	6	7	13.6375	90.2544	2.72642	0.0392964
Contig16136.0i1v1.g34681.t1	Protein kinase domain containing protein	828	2	2	0.525459	3.47244	2.7243	0.00829942
Contig23562.0.g9717.t1	Hypothetical protein	264	3	7	3.41039	22.5062	2.72231	0.0300108
Contig85.0.g22032.t1	Hypothetical protein	2889	7	7	4.06643	26.6846	2.71417	0.0453857
Contig19066.0i1.g26450.t1	Hypothetical protein	359	5	7	9.9887	64.8076	2.69779	0.0213956
Contig21501.0i2.g16977.t1	Hypothetical protein	1158	5	6	3.43852	22.2924	2.6967	0.0289787
Contig23530.0.g11716.t1	Parkin-co-regulated gene product	314	2	2	9.77642	63.1695	2.69185	0.0434905
Contig1427.1.g171.t1	Armadillo/beta-catenin-like repeat-containing protein	1052	6	8	5.67855	36.691	2.69183	0.0177915
Contig16233.0.0v3.g37025.t1	Putative: flagellar/basal body protein [Chlamydomonas reinhardtii]	238	5	14	19.8399	128.01	2.68978	0.0260147
Contig10782.0.g46569.t1	Hypothetical protein	297	4	5	3.81369	24.6041	2.68964	0.0241753
Contig19723.0v1.g35534.t1	Elongation factor 1-gamma, putative	428	3	3	39.8284	255.393	2.68085	0.00268853
Contig509.1v1.g20761.t1	Hypothetical protein	769	1	2	0.31851	2.03935	2.6787	0.00312357
Contig17764.0.g7950.t1	Hypothetical protein	906	14	27	24.9477	159.724	2.6786	0.0228531
Contig1758.0v1.g702.t1	Aminoacyl-tRNA synthetase	415	18	32	122.053	780.47	2.67683	0.00262635
Contig14070.0.g41907.t1	Hypothetical protein	3104	45	79	110.214	703.478	2.6742	0.0180639
Contig1231.0v1.g20741.t1	Hypothetical protein	343	2	2	2.7056	17.1768	2.66644	0.00119528
Contig20606.0v1.g9535.t1	Cation-transporting ATPase	1165	2	2	0.253792	1.60588	2.66165	0.0261958
Contig832.1.g40361.t1	Hypothetical protein	406	6	10	13.058	82.2932	2.65584	0.0305588
Contig21639.0v1.g18489.t1	Hypothetical protein	290	4	5	3.33663	21.0228	2.65549	0.00122152
Contig19712.0i1v1.g37228.t1	Mitogen-activated protein kinase	412	7	15	60.4385	380.785	2.65544	0.0291323
Contig22263.0v2.g2370.t1	Hypothetical protein	501	2	3	2.26669	14.2633	2.65365	0.0219216
Contig15875.0.1i1.g18949.t1	Hypothetical protein	408	7	11	13.6218	85.5767	2.6513	0.00119528
Contig22001.0.g32887.t1	Phosphatidylinositol kinase (PIK-K)	1247	1	1	1.85655	11.5805	2.64101	0.0145846
Contig15338.0v1.g20450.t1	Hypothetical protein	1640	8	12	14.2818	89.0703	2.64076	0.0449455
Contig22596.0v2.g34090.t1	Phosphatidylinositol-4-phosphate-5-kinase, putative	331	1	1	0.140503	0.875647	2.63975	0.0245895
Contig653.1.g6816.t1	Hypothetical protein	1580	1	1	1.13654	7.06614	2.63628	0.0234301
Contig1103.1i2.g11947.t1	Hypothetical protein	371	15	32	84.3682	524.316	2.63567	0.0238775
Contig13931.0.g41138.t1	Caltractin	165	2	20	46.5147	288.203	2.63133	0.0106631
Contig190.1v2.g5218.t1	Nucleoside diphosphate kinase	376	6	7	28.0991	173.17	2.62359	0.00268853
Contig2430.0i1v1.g32091.t1	Hypothetical protein	168	4	7	95.2963	586.22	2.62095	0.0441307
Contig21006.0.0v1.g26635.t1	Hypothetical protein	1204	3	3	2.9514	18.1415	2.61982	0.036903
Contig2241.0.g44343.t1	Aminoacyl-tRNA synthetase cofactor	449	11	28	153.153	941.174	2.61948	0.00235285
Contig568.1.g25879.t1	Hypothetical protein	1243	9	12	15.1906	93.0343	2.61459	0.0252878
Contig1280.1i1.g19423.t1	Hypothetical protein	1016	20	37	65.2563	399.472	2.6139	0.0442867
Contig80.0.1i1.g4497.t1	Intraflagellar transport protein 27 homolog	184	3	7	43.1077	263.335	2.61088	0.0438518
Contig7437.0i1v1.g2876.t1	Hypothetical protein	172	1	1	3.17085	19.3534	2.60964	0.0191882
Contig23184.0.g27425.t1	Hypothetical protein	335	1	1	0.463484	2.81347	2.60176	0.00571623
Contig15751.0.0v1.g10824.t1	Hypothetical protein	518	4	9	6.7415	40.8376	2.59876	0.0381098
Contig17906.0v2.g27081.t1	Leucine-rich repeat-containing protein typical subtype	522	11	18	64.0715	387.228	2.59543	0.0407406
Contig17072.0i1.g17705.t1	Hypothetical protein	1106	2	3	0.402931	2.43445	2.59499	0.0381098
Contig8260.0.1.g15233.t1	Diacylglycerol	499	1	1	0.662535	3.98697	2.58923	0.035073
Contig9941.0v1.g30581.t1	Hypothetical protein	656	6	7	1.829	10.9967	2.58794	0.0437524
Contig3731.0.g42699.t1	Phosphatidylinositol 3-and 4-kinase family protein	2727	3	4	1.33168	7.99998	2.58675	0.0471844
Contig3866.0.g38533.t1	Hypothetical protein	842	1	10	5.57333	33.4324	2.58464	0.00596761
Contig4959.0i1.g31981.t1	Hypothetical protein	1025	7	11	10.5099	63.0166	2.58398	0.0106631
Contig13624.0.g38332.t1	Hypothetical protein	615	17	24	68.2945	409.285	2.58326	0.0451974
Contig22080.0v1.g26687.t1	Hypothetical protein	300	7	12	11.9186	71.3804	2.58232	0.0408611
Contig13075.0i1.g60.t1	Hypothetical protein	489	4	6	3.83775	22.9457	2.57989	0.022712
Contig20021.0v1.g16161.t1	Coiled-coil domain-containing protein 39	894	23	44	114.06	681.437	2.57879	0.0304205
Contig21552.0.1.g40197.t1	Hypothetical protein	501	3	14	10.9012	64.9526	2.5749	0.0405644
Contig8388.0.g16275.t1	Hypothetical protein	658	1	1	1.42944	8.49478	2.57113	0.0246381
Contig15954.0i1.g32609.t1	Hypothetical protein	2849	39	67	123.838	733.058	2.56547	0.0408611
Contig9320.0i1.g23466.t1	Hypothetical protein	485	10	11	12.5168	73.6743	2.5573	0.0186125
Contig175.1.g8754.t1	FGFR1 oncogene partner	730	2	5	2.94325	17.3192	2.55689	0.0287817
Contig12864.0.g45242.t1	FU domain containing protein	3141	5	7	3.57512	21.0359	2.55679	0.0470095
Contig520.1i1.g4836.t1	Putative F-box and leucine-rich repeat protein	723	6	7	7.77126	45.6253	2.55362	0.0360403
Contig7769.0.g40861.t1	Centrosomal protein of 44 kDa	568	2	19	37.1024	217.745	2.55305	0.0170631
Contig10030.0v2.g4814.t1	Hypothetical protein	171	2	2	5.02678	29.4594	2.55102	0.0320787
Contig14725.0.g7627.t1	Hypothetical protein	705	5	5	3.93736	23.0705	2.55075	0.00230163
Contig1089.0.0.g45183.t1	Hypothetical protein	578	11	19	60.6209	355.188	2.55069	0.00881315
Contig15041.0i1.g20858.t1	Hypothetical protein	322	2	2	3.02522	17.7064	2.54916	0.0213956
Contig17950.0v1.g5594.t1	Hypothetical protein	318	3	4	5.12482	29.918	2.54544	0.0431304
Contig1444.1i1v1.g11050.t1	Hypothetical protein	295	4	6	6.86222	40.0401	2.5447	0.0325792
Contig5048.0.1.g46888.t1	Hypothetical protein	283	5	7	19.512	113.581	2.54129	0.0328706
Contig17002.0.g12698.t1	Kinesin motor domain protein	847	2	2	1.12743	6.55963	2.54057	0.0129286
Contig12263.0.1v1.g11143.t1	Hypothetical protein	917	1	1	5.57385	32.3296	2.53611	0.036395
Contig21033.0i2.g34780.t1	Hypothetical protein	519	1	1	0.82078	4.72737	2.52597	0.0351048
Contig21648.0v3.g33046.t1	Hypothetical protein	776	6	7	5.74645	33.0849	2.52543	0.0417681
Contig8449.0.g45562.t1	Tubulin beta chain	442	0	3	8.71525	50.0365	2.52137	0.039859
Contig1085.1.g43110.t1	Methionyl-tRNA synthetase	817	1	47	208.532	1193.08	2.51635	0.00212759
Contig957.0.g2079.t1	Hypothetical protein	632	14	29	39.428	225.474	2.51567	0.0323459
Contig150.1i1v1.g9908.t1	Hypothetical protein	914	1	1	0.25717	1.47008	2.5151	0.00546818
Contig7607.0i2.g219.t1	ChAPs domain containing protein	733	6	12	17.4	99.4347	2.51466	0.039859
Contig163.1v1.g4381.t1	ABC transporter family protein	1833	3	3	1.81496	10.3571	2.51261	0.0136435
Contig23488.0.g20076.t1	Gas2 domain containing protein	342	0	8	19.6368	111.928	2.51093	0.0370841
Contig20346.0i1.g15283.t1	Hypothetical protein	883	4	5	6.89813	39.2839	2.50966	0.042524
Contig5262.0.g19399.t1	Hypothetical protein	722	4	5	10.2484	58.253	2.50694	0.0246381
Contig8783.0.0v1.g31377.t1	Intraflagellar Transport Protein 81	704	18	32	138.769	788.635	2.50668	0.0471239
Contig17359.0.g24083.t1	Protein kinase domain containing protein	453	3	5	16.1674	91.7963	2.50535	0.0447037
Contig14790.0v1.g13193.t1	Pre-mrna-splicing factor 38a	782	1	15	36.944	209.493	2.50349	0.0258244
Contig19644.0.1.g43635.t1	Anaphase-promoting complex subunit 1	2213	3	3	0.448117	2.53936	2.50251	0.024092
Contig76.1v1.g8807.t1	Hypothetical protein	735	1	2	3.27357	18.511	2.49945	0.0151161
Contig977.1v1.g28971.t1	Hypothetical protein	885	3	5	1.45045	8.19481	2.49821	0.00937989
Contig10719.0.g9959.t1	Brefeldin a-inhibited guanine nucleotide-exchange protein 1	1838	2	3	3.45413	19.5153	2.49821	0.0355669
Contig11305.0.g12972.t1	Hypothetical protein	981	3	5	6.21686	35.0712	2.49603	0.0308951
Contig10413.0v1.g33811.t1	Hypothetical protein	381	10	20	55.0749	310.693	2.49602	0.0486065
Contig4972.0.g43554.t1	Hypothetical protein	834	10	19	10.4482	58.7278	2.49079	0.0483581
Contig23203.0.g39487.t1	Hypothetical protein	1123	11	18	16.3718	91.9155	2.48909	0.0447266
Contig3300.0v2.g26437.t1	Hypothetical protein	299	2	4	0.99994	5.6022	2.48608	0.0323459
Contig15194.0.g39276.t1	Hypothetical protein	160	2	3	10.172	56.9782	2.48581	0.0200323
Contig19521.0v1.g29404.t1	Hypothetical protein	579	4	5	2.31849	12.9696	2.48387	0.0403603
Contig12911.0v1.g20281.t1	Hypothetical protein	957	1	1	1.42906	7.98719	2.48262	0.0117121
Contig449.1i1v1.g28840.t1	Leucine Rich Repeat family protein	1186	3	4	1.23979	6.91995	2.48066	0.0399161
Contig1244.0v1.g30112.t1	Hypothetical protein	481	12	27	45.6808	254.96	2.48061	0.0338979
Contig326.1.g2570.t1	Hypothetical protein	1181	11	12	13.4241	74.6799	2.47589	0.04316
Contig8068.0.g41890.t1	Hypothetical protein	851	14	18	41.6532	231.558	2.47487	0.0414152
Contig10061.0v1.g21679.t1	Hypothetical protein	858	1	1	0.236386	1.31384	2.47457	0.0499317
Contig23354.0.g24248.t1	Coiled-coil domain-containing protein 153	195	3	7	28.1799	156.088	2.46962	0.0468289
Contig18407.0i1.g25863.t1	Transmembrane protein, putative	192	3	3	1.72938	9.56544	2.46757	0.0375291
Contig17078.0v1.g22090.t1	Hypothetical protein	1226	25	45	92.289	506.987	2.45772	0.0471239
Contig19070.0.g46429.t1	Hypothetical protein	282	3	6	5.76006	31.6164	2.45652	0.00391286
Contig12729.0i2v1.g33207.t1	Flagellar associated protein	502	8	10	22.4581	123.23	2.45604	0.0031372
Contig715.1v1.g6014.t1	Leucine Rich Repeat family protein	880	4	4	1.82942	10.0377	2.45596	0.0438647
Contig21969.0.g19543.t1	Hypothetical protein	1628	33	63	225.854	1235.99	2.4522	0.043901
Contig756.1v1.g15443.t1	Hypothetical protein	559	9	15	15.6756	85.4866	2.44718	0.036394
Contig8644.0i1v1.g7698.t1	Hypothetical protein	263	9	17	8.55076	46.4935	2.4429	0.0258891
Contig367.1v1.g5578.t1	Hypothetical protein	270	1	3	4.32747	23.5269	2.44272	0.0381098
Contig226.1v1.g6218.t1	Hypothetical protein	1207	30	69	186.68	1012.35	2.43906	0.049108
Contig623.1v1.g23443.t1	Hypothetical protein	523	2	5	5.01205	27.1384	2.43686	0.0458377
Contig10159.0.g42119.t1	Hypothetical protein	235	8	24	102.133	552.243	2.43485	0.037225
Contig20540.0v1.g13439.t1	Abc transporter family protein	1833	5	13	13.3853	72.1785	2.43092	0.0289293
Contig21619.0.g21413.t1	Hypothetical protein	388	15	34	89.1067	480.13	2.42982	0.0225571
Contig21963.0v1.g32381.t1	Hypothetical protein	1623	1	1	0.815277	4.38939	2.42866	0.0283035
Contig13539.0v1.g4737.t1	Actin-related protein 2 3 complex subunit 4	175	1	1	0.98655	5.31075	2.42845	0.0108103
Contig9127.0v2.g37479.t1	Adenosine deaminase	504	2	2	1.40958	7.58732	2.42833	0.023976
Contig4646.0i2.g10925.t1	Hypothetical protein	783	1	2	0.413273	2.22338	2.42759	0.021885
Contig3542.0v1.g16504.t1	Hypothetical protein	1026	7	11	6.89856	37.0732	2.42601	0.0438647
Contig20634.0v1.g28503.t1	Hypothetical protein	270	2	3	0.769787	4.13387	2.42496	0.0110017
Contig16487.0.g4803.t1	DNA damage checkpoint protein rad24	281	9	19	48.5392	260.433	2.42369	0.0122292
Contig4375.0v1.g10730.t1	Hypothetical protein	251	3	3	1.09559	5.86733	2.42099	0.00937989
Contig20659.0v1.g7082.t1	WD repeat-containing protein 65	1320	35	78	264.32	1410.69	2.41605	0.035284
Contig3323.0.0.g46510.t1	Hypothetical protein	1659	4	6	3.48246	18.5487	2.41314	0.0336995
Contig13586.0v1.g36520.t1	Hypothetical protein	463	2	4	4.98282	26.4614	2.40885	0.028987
Contig14550.0i1.g18688.t1	Hypothetical protein	859	3	3	1.11873	5.91472	2.40245	0.0312877
Contig20982.0i2.g5737.t1	Hypothetical protein	1372	12	20	34.3635	181.595	2.40178	0.0436677
Contig17046.0v1.g12983.t1	Hypothetical protein	521	5	13	11.5952	61.1493	2.39881	0.0357878
Contig17166.0v1.g10609.t1	Hypothetical protein	697	12	20	84.9754	447.195	2.39578	0.0247517
Contig5643.0i1v2.g8149.t1	Hypothetical protein	188	2	2	6.94482	36.5193	2.39465	0.0154646
Contig11876.0v1.g13993.t1	G protein complex beta subunit SfaD	383	4	6	2.15598	11.335	2.39437	0.0451163
Contig17418.0.g42013.t1	Hypothetical protein	163	1	1	0.593964	3.12227	2.39415	0.0352469
Contig1157.1.g41916.t1	Hypothetical protein	1434	2	3	1.12331	5.89894	2.3927	0.0418291
Contig16675.0v2.g31233.t1	Signal transduction histidine kinase	778	2	3	2.03029	10.6535	2.39157	0.0181206
Contig11366.0.0.g40162.t1	Hypothetical protein	3536	15	17	20.3112	106.486	2.39032	0.0450151
Contig1471.1i3.g42239.t1	Hypothetical protein	582	6	6	6.25712	32.7894	2.38966	0.0447266
Contig10884.0.g47223.t1	Kinesin motor catalytic domain protein	1111	2	3	1.62112	8.48195	2.3874	0.0309934
Contig21212.0.g45623.t1	Hypothetical protein	150	1	1	1.12169	5.79238	2.36849	0.0288457
Contig529.0v1.g27561.t1	Hypothetical protein	755	2	2	2.12804	10.9712	2.36613	0.0238775
Contig5849.0v1.g23142.t1	Hypothetical protein	914	9	12	9.33944	48.1193	2.36521	0.0342913
Contig17757.0v1.g32619.t1	Hypothetical protein	1456	8	11	13.0801	67.2463	2.36208	0.00119528
Contig1132.0v1.g17777.t1	Hypothetical protein	151	1	1	0.958278	4.91504	2.35869	0.00737935
Contig623.1v1.g23444.t1	Hypothetical protein	759	4	4	4.31353	22.0894	2.35641	0.0233463
Contig22525.0.g31081.t1	Hypothetical protein	375	6	11	12.1906	62.4055	2.3559	0.0378374
Contig11319.0i1.g9598.t1	Hypothetical protein	341	2	4	2.81804	14.4199	2.35529	0.00117195
Contig1274.1.g22018.t1	Hypothetical protein	1066	6	7	2.74816	14.0446	2.35347	0.0271734
Contig5587.0.0.g36955.t1	Hypothetical protein	739	3	4	4.86325	24.8224	2.35165	0.0452588
Contig6680.0v1.g34850.t1	Hypothetical protein	923	4	5	2.98787	15.237	2.35039	0.0399161
Contig13559.0i1.g10764.t1	Glycosyl transferase family 2	450	1	1	0.76154	3.879	2.34869	0.0243626
Contig18828.0v1.g4626.t1	Hypothetical protein	532	4	7	2.01093	10.2267	2.3464	0.0481695
Contig9615.0i1.g40252.t1	Hypothetical protein	425	1	1	0.809474	4.10679	2.34296	0.0307319
Contig14993.0v2.g1454.t1	Mitochondrial translation initiation factor if	966	14	25	39.928	202.416	2.34185	0.0375569
Contig1269.1i1v1.g33110.t1	Hypothetical protein	840	2	2	2.53294	12.8387	2.34162	0.0031372
Contig12570.0v1.g536.t1	Chromatin-remodelling complex atpase iswi2	992	18	43	121.885	617.065	2.3399	0.044979
Contig20582.0.g47214.t1	Hypothetical protein	550	18	40	121.548	613.758	2.33614	0.0376664
Contig14072.0.g26004.t1	Hypothetical protein	1473	2	2	1.44749	7.30401	2.33513	0.0300575
Contig1737.0.g45643.t1	Activating signal cointegrator 1 complex subunit	2383	35	53	80.2043	404.6	2.33474	0.00814028
Contig18619.0v1.g1798.t1	Hypothetical protein	1201	5	7	7.86848	39.6774	2.33416	0.011647
Contig7175.0i1.g37802.t1	Hypothetical protein	474	10	19	25.5063	128.423	2.33198	0.0359596
Contig20668.0.0v1.g28550.t1	Laminin subunit beta-4	376	9	24	65.5735	330.154	2.33195	0.0496681
Contig21374.0v1.g20613.t1	Hypothetical protein	529	3	19	51.6307	259.877	2.33153	0.0459331
Contig14279.0v2.g19291.t1	Tetratricopeptide repeat protein	1004	3	3	4.09987	20.6135	2.32994	0.0479699
Contig2402.0.g44714.t1	Hypothetical protein	623	5	10	24.9053	124.922	2.3265	0.0381259
Contig5414.0v3.g15259.t1	Tubulin beta chain	442	1	128	2328.34	11562.4	2.31207	0.0439594
Contig13330.0i1v1.g18932.t1	Calpain family cysteine protease containing protein	856	18	36	136.098	673.378	2.30677	0.039859
Contig4473.0i1.g27347.t1	Palmitoyltransferase	703	1	1	0.675218	3.3407	2.30673	0.0392166
Contig839.1v1.g964.t1	Hypothetical protein	210	6	8	16.8523	83.2803	2.30503	0.0228651
Contig17758.0i1.g3874.t1	cilia- and flagella-associated protein 58	880	23	37	94.8063	468.417	2.30474	0.039859
Contig19578.0v1.g31954.t1	Hypothetical protein	517	11	14	26.5896	131.341	2.30439	0.0169046
Contig14349.0v1.g3504.t1	Outer dynein arm docking complex protein oda-dc	565	3	3	4.44565	21.9367	2.30288	0.0399406
Contig656.1.g38930.t1	Hypothetical protein	801	2	2	1.7976	8.84916	2.29947	0.0309934
Contig21140.0i1v2.g27599.t1	Coatomer subunit beta	978	8	15	21.0671	103.701	2.29936	0.0429788
Contig15960.0v1.g10493.t1	Hypothetical protein	814	17	34	84.7944	415.077	2.29134	0.019029
Contig9580.0v1.g8520.t1	Hypothetical protein	733	9	13	5.01721	24.5505	2.29079	0.0433776
Contig15138.0v1.g22046.t1	Hypothetical protein	756	8	13	21.4107	104.545	2.28772	0.046953
Contig20220.0.g35063.t1	Transmembrane and TPR repeat-containing protein 1	646	12	22	72.7872	354.621	2.28452	0.0354494
Contig16883.0i1.g28751.t1	Hypothetical protein	2397	2	3	3.06635	14.9335	2.28396	0.019705
Contig1750.0i1.g26848.t1	Hypothetical protein	161	4	11	23.7868	115.768	2.283	0.0477245
Contig19482.0v1.g386.t1	Hypothetical protein	1132	2	2	1.00377	4.87807	2.28088	0.0203238
Contig1206.1v1.g5815.t1	Hypothetical protein	1238	22	49	63.9278	310.66	2.28082	0.0471239
Contig8058.0.g40955.t1	DUF974 domain containing protein	468	4	7	5.68193	27.5312	2.27661	0.0152743
Contig854.0i1v1.g20132.t1	Hypothetical protein	682	1	3	4.44871	21.5204	2.27425	0.0431304
Contig5224.0.g39208.t1	B-box zinc finger family protein	777	3	4	3.59999	17.3089	2.26545	0.0255492
Contig22280.0.g8708.t1	Hypothetical protein	481	6	9	6.80989	32.7413	2.26541	0.00542535
Contig19003.0.g6480.t1	Hypothetical protein	746	4	4	6.57973	31.5552	2.26178	0.0184939
Contig7517.0.g40856.t1	Centrosomal protein of 44 kDa	532	2	4	7.7138	36.8629	2.25666	0.0238775
Contig16371.0i1.g26962.t1	General regulatory factor 10	231	9	25	72.4332	346.023	2.25615	0.00122152
Contig15456.0.g13460.t1	Hypothetical protein	1137	2	2	4.47613	21.336	2.25297	0.0484818
Contig1038.0i1v1.g10475.t1	TPR Domain containing protein	460	7	12	32.8527	156.262	2.24988	0.0375889
Contig17893.0.g7114.t1	Tyrosine 3-monooxygenase/tryptophan 5-monooxygenase activation protein epsilon	245	8	16	90.3035	428.914	2.24783	0.00689447
Contig10612.0v1.g34180.t1	Hypothetical protein	985	8	9	12.5214	59.2449	2.24229	0.0187848
Contig20337.0.1.g484.t1	Hypothetical protein	2139	1	1	1.41226	6.67984	2.24181	0.0169803
Contig946.1.g30092.t1	Hypothetical protein	1233	34	63	177.107	836.234	2.23929	0.00385295
Contig21024.0v1.g21824.t1	Tubulin alpha chain	450	10	129	1763.63	8323.96	2.23872	0.00736632
Contig22213.0i1.g31483.t1	Coatomer subunit delta	538	4	6	15.3917	72.4057	2.23395	0.00235285
Contig15511.0.g32440.t1	Hypothetical protein	1714	4	5	3.66607	17.2176	2.23158	0.049108
Contig4135.0.g7202.t1	Hypothetical protein	473	5	5	9.61811	44.9791	2.22543	0.00319585
Contig21859.0i1.g29298.t1	Hypothetical protein	1923	2	2	0.326816	1.52825	2.22533	0.00937331
Contig11801.0v1.g34836.t1	Ankyrin repeat protein, putative	407	1	1	0.443993	2.07042	2.22132	0.017082
Contig8803.0.0v1.g9694.t1	Hypothetical protein	402	1	2	0.538896	2.50862	2.21882	0.0351048
Contig12675.0.g41999.t1	Hypothetical protein	245	2	3	3.64428	16.9562	2.2181	0.0183076
Contig13171.0.g34319.t1	Hypothetical protein	756	7	13	15.9818	74.2455	2.21587	0.00568443
Contig1896.0i2.g17735.t1	Hypothetical protein	626	1	3	0.584328	2.71352	2.21532	0.0141367
Contig2970.0i1v1.g30550.t1	Coatomer subunit alpha	1263	17	28	76.0163	352.408	2.21287	0.0463056
Contig18971.0v1.g30261.t1	Hypothetical protein	494	5	6	12.5147	58.0096	2.21267	0.00650984
Contig12141.0.g25750.t1	Hypothetical protein	1802	3	11	9.52354	44.1056	2.21139	0.00435659
Contig9241.0.g28091.t1	Hypothetical protein	1666	11	21	44.5273	206.2	2.21129	0.032326
Contig12519.0i1.g1426.t1	Hypothetical protein	953	1	28	64.6071	298.905	2.20992	0.0365257
Contig14515.0.g20779.t1	eukaryotic translation initiation factor 1A, X-chromosomal	146	3	4	20.8524	96.3459	2.20801	0.0425686
Contig246.1i1.g19778.t1	Hypothetical protein	451	2	3	8.9534	41.1798	2.20143	0.0264953
Contig11138.0v1.g594.t1	Hypothetical protein	1579	9	15	28.2772	129.978	2.20056	0.0317433
Contig796.1v1.g10930.t1	Hypothetical protein	1431	15	28	55.4288	254.625	2.19966	0.00269949
Contig19307.0v1.g23519.t1	Hypothetical protein	244	2	3	0.686832	3.14785	2.19634	0.00953813
Contig18105.0v1.g19605.t1	Hypothetical protein	1240	21	42	140.583	642.886	2.19314	0.0371519
Contig17231.0.g41045.t1	Hypothetical protein	229	1	2	3.58131	16.2985	2.18618	0.0212743
Contig3722.0.g45017.t1	Hypothetical protein	593	1	3	2.39699	10.8735	2.18152	0.00694319
Contig21568.0i1.g19130.t1	Hypothetical protein	949	4	4	2.92187	13.2411	2.18006	0.0317051
Contig14252.0v2.g4553.t1	NMD protein affecting ribosome stability and mRNA decay	608	4	7	6.74428	30.5234	2.17818	0.00496804
Contig13178.0i1v1.g138.t1	Hypothetical protein	689	2	4	6.03926	27.244	2.1735	0.00153832
Contig19702.0.g5158.t1	C2 calcium-dependent membrane targeting	550	4	5	3.9612	17.8677	2.17335	0.00168691
Contig15233.0.g45146.t1	Hypothetical protein	215	1	2	2.7702	12.4614	2.1694	0.0135194
Contig22687.0i1.g9059.t1	WD-repeat protein, putative	585	5	8	16.0092	71.9181	2.16746	0.00452278
Contig10869.0.g34515.t1	Pyridine nucleotide-disulphide oxidoreductase family protein	877	4	6	5.96084	26.7328	2.16502	0.0420301
Contig22819.0v1.g33328.t1	Clusterin associated protein 1	403	12	32	79.8889	357.335	2.16121	0.0459007
Contig21283.0v1.g2175.t1	Hypothetical protein	553	2	3	1.65165	7.34781	2.15341	0.0170631
Contig17926.0v1.g5834.t1	Hypothetical protein	422	11	29	123.701	549.422	2.15106	0.0432711
Contig720.1v1.g24080.t1	Hypothetical protein	3334	34	52	94.8161	420.666	2.14947	0.023976
Contig98.1.g5167.t1	Hypothetical protein	2699	4	4	2.22521	9.86848	2.14889	0.0183421
Contig9717.0v1.g14464.t1	Anaphase-promoting complex subunit 2	886	4	7	8.20605	36.3765	2.14824	0.0383806
Contig16999.0.g19825.t1	Hypothetical protein	443	2	4	3.55097	15.7383	2.14799	0.00492456
Contig10613.0v1.g12055.t1	Hypothetical protein	778	5	6	15.4247	68.3527	2.14776	0.00859253
Contig13076.0.g36478.t1	D-alanyl-D-alanine carboxypeptidase	354	3	4	0.857288	3.79549	2.14643	0.0243564
Contig21938.0.g18579.t1	Hypothetical protein	83	1	1	0.183923	0.812185	2.14271	0.033803
Contig2985.0.g9003.t1	Hypothetical protein	222	4	6	9.79801	43.2581	2.14241	0.019705
Contig9297.0v1.g38521.t1	Hypothetical protein	1763	1	3	0.698296	3.07097	2.13678	0.0375291
Contig15637.0.1v1.g4212.t1	Hypothetical protein	954	20	38	68.928	303.006	2.13619	0.0189887
Contig20225.0v2.g27551.t1	Hypothetical protein	305	4	6	16.7234	73.5145	2.13616	0.0173722
Contig9742.0v1.g22437.t1	Hypothetical protein	904	8	16	19.6312	86.2754	2.1358	0.0460771
Contig12033.0v3.g9974.t1	Nucleoside diphosphate kinase	551	1	1	0.438026	1.92039	2.13231	0.021717
Contig21195.0.g1842.t1	Hypothetical protein	330	12	30	144.889	633.628	2.12869	0.0264953
Contig4615.0.1.g42258.t1	Thioesterase/thiol ester dehydrase-isomerase	289	3	5	10.3136	45.1006	2.12859	0.0290562
Contig20228.0.g46703.t1	Hypothetical protein	252	1	1	0.161952	0.708137	2.12846	0.0320812
Contig14242.0.g40441.t1	Hypothetical protein	1445	14	20	32.1716	140.583	2.12756	0.0433776
Contig19644.0.1i1.g29368.t1	Hypothetical protein	598	1	2	2.70349	11.7886	2.12449	0.00496804
Contig21061.0v1.g30832.t1	Trafficking protein particle complex subunit	188	2	2	5.91811	25.7994	2.12413	0.00369659
Contig1325.1.g12582.t1	Hypothetical protein	863	1	1	4.19234	18.2716	2.12378	0.0168836
Contig22762.0.g27073.t1	Rhodanese domain containing protein	260	2	3	7.3311	31.9467	2.12356	0.0151978
Contig12772.0v1.g32167.t1	DNA-binding protein SMUBP-2	1044	2	2	0.701015	3.05275	2.12259	0.0192897
Contig3020.0i2v1.g2949.t1	Hypothetical protein	204	6	10	31.6976	138.031	2.12254	0.0372234
Contig1004.1v1.g17989.t1	Hypothetical protein	483	5	6	10.3165	44.9061	2.12195	0.0333078
Contig22860.0.0i1.g24021.t1	Hypothetical protein	714	8	10	10.0466	43.5677	2.11656	0.0340988
Contig575.1.g3319.t1	Hypothetical protein	297	4	4	8.32763	36.0711	2.11487	0.039208
Contig21376.0i1.g27821.t1	Hypothetical protein	509	9	17	34.1697	147.508	2.11	0.0183076
Contig169.0i1v1.g31597.t1	Hypothetical protein	667	1	1	0.285353	1.22414	2.10095	0.0135194
Contig1154.1i2.g3493.t1	Nucleoside diphosphate kinase	382	2	4	1.9717	8.44833	2.09923	0.0295863
Contig21810.0.g22698.t1	Intraflagellar transporter	1417	29	49	184.378	789.631	2.09852	0.0328706
Contig18594.0v1.g3546.t1	Hypothetical protein	222	1	1	0.19502	0.834417	2.09715	0.0374307
Contig10486.0.g5337.t1	Ptype atpase	309	3	5	16.6542	71.2337	2.09668	0.035073
Contig22813.0.g18801.t1	Hypothetical protein	774	7	11	11.9655	51.0751	2.09374	0.0418291
Contig22127.0v1.g133.t1	Hypothetical protein	463	7	11	9.96603	42.4291	2.08996	0.0274466
Contig395.1v1.g32507.t1	Cytoskeleton-associated protein 5 isoform x1	2457	1	1	0.226166	0.959514	2.08492	0.0447443
Contig16401.0i1.g21282.t1	Myb-like DNA-binding domain containing protein	1077	8	10	13.3418	56.6022	2.08491	0.019029
Contig10131.0.1i1.g41433.t1	Hypothetical protein	227	3	4	11.8539	50.2818	2.08467	0.0373953
Contig14546.0v1.g16693.t1	Hypothetical protein	684	3	4	4.33954	18.4051	2.0845	0.0238382
Contig22696.0i1.g27637.t1	Hypothetical protein	686	25	55	203.235	858.814	2.0792	0.0354494
Contig21084.0v1.g19732.t1	Hypothetical protein	493	2	3	3.34617	14.1396	2.07916	0.00549339
Contig11127.0v1.g38091.t1	Hypothetical protein	1186	11	16	26.637	111.986	2.07182	0.00542788
Contig20519.0i1.g5831.t1	Hypothetical protein	1070	18	25	47.9834	201.548	2.07052	0.0176007
Contig9251.0.g3441.t1	Vacuolar assembling/sorting protein VPS16	974	8	14	35.6276	149.641	2.07044	0.019078
Contig11940.0i1.g37879.t1	AGC family protein kinase	931	4	4	3.98909	16.6854	2.06445	0.0217941
Contig2848.0v1.g17558.t1	Hypothetical protein	292	7	24	267.198	1113.04	2.05852	0.0481895
Contig7645.0.g47396.t1	Hypothetical protein	1628	3	3	1.94367	8.09283	2.05786	0.0329166
Contig9741.0v2.g28222.t2	Syntaxin 12	377	3	4	2.48938	10.3547	2.05643	0.0359596
Contig3497.0v1.g19556.t1	Hypothetical protein	602	1	2	0.441119	1.83434	2.05602	0.0201682
Contig17449.0i1.g11647.t1	Hypothetical protein	563	2	3	4.23589	17.5742	2.05273	0.0230387
Contig20097.0i1v2.g3674.t1	Hypothetical protein	543	17	45	89.0727	368.42	2.0483	0.00202737
Contig18292.0v1.g17731.t1	Hypothetical protein	1727	2	2	4.78971	19.7994	2.04745	0.0444208
Contig22695.0v1.g15092.t1	Hypothetical protein	255	2	2	1.70698	7.05516	2.04723	0.0387101
Contig16555.0.g39404.t1	Hypothetical protein	166	2	3	6.41954	26.5124	2.04612	0.0139948
Contig7865.0i1v3.g32936.t1	Hypothetical protein	323	2	2	4.70439	19.4264	2.04594	0.049011
Contig50.1v1.g33661.t1	Kinesin motor domain-containing protein,putative	799	2	3	0.42848	1.7693	2.04588	0.0451063
Contig16949.0v1.g7231.t1	Hypothetical protein	859	1	1	1.26261	5.1782	2.03604	0.0471844
Contig10732.0.g40772.t1	Hypothetical protein	303	6	9	8.0732	33.0851	2.03497	0.039859
Contig17189.0.g3211.t1	Hypothetical protein	775	1	2	2.23875	9.1742	2.03489	0.0447037
Contig18126.0.g35966.t1	Hypothetical protein	1149	5	5	7.10394	28.9987	2.0293	0.0494686
Contig22350.0i1v1.g20421.t1	Hypothetical protein	275	3	4	5.88569	23.9855	2.02688	0.0456692
Contig334.1.g44215.t1	Hypothetical protein	5711	2	2	1.93347	7.87183	2.02551	0.00689814
Contig11702.0.g29519.t1	Hypothetical protein	327	8	19	64.8704	263.26	2.02086	0.0449455
Contig50.1v1.g33660.t1	Hypothetical protein	559	5	7	20.1275	81.1863	2.01207	0.0153133
Contig761.1.g44946.t1	Gcc2 and gcc3 domain-containing protein	4657	2	2	1.37769	5.54643	2.0093	0.00159036
Contig2233.0i2v1.g24561.t1	Dynein heavy chain	269	2	2	11.8897	47.8263	2.00809	0.00851102
Contig15090.0v1.g625.t1	Dehydrogenase	397	10	25	39.1112	157.266	2.00756	0.0449455
Contig14762.0v1.g24357.t1	Condensin complex subunit 2	877	8	11	28.3892	114.131	2.00727	0.0338979
Contig1056.1i1.g13748.t1	Hypothetical protein	872	7	10	23.7964	95.5882	2.00609	0.0260616
Contig16593.0.0v1.g7391.t1	Hypothetical protein	284	5	16	69.6544	279.591	2.00503	0.0280855
Contig17604.0i1.g5628.t1	Thioredoxin domain containing protein	429	15	63	816.492	3274.27	2.00366	0.0449455
Contig961.0i1.g8827.t1	Vacuolar sorting	1043	4	4	18.4861	73.9615	2.00033	0.0155374
