# Supplementary material for: Exploration of the Nuclear Proteomes in the Ciliate Oxytricha trifallax
Source: Microorganisms. 2023 Jan 30;11(2):343. doi: 10.3390/microorganisms11020343 (PMC9958989; doi:10.3390/microorganisms11020343)
Supplement: Supplementary file 1 [file microorganisms-11-00343-s001.zip › microorganisms-2102997-supplementary/tableS3.xlsx]

## Sheet: machc
ID	Description	Length (AA)	Unique peptides	MS/MS count	Avg MAC intensity	Avg MIC intensity	Log2(MIC/MAC)	adjusted p-value
Contig1067.1i3.g16140.t1	Histone	83	2	18	22808.7	328.899	-6.11579	0.0200165
Contig14357.0.g47950.t1	RhoGAP domain-containing protein	1099	2	3	2.0125	0.0486697	-5.36982	0.00242903
Contig12345.0.1i2.g11741.t1	Nucleolar protein, small subunit of H/ACA snoRNPs	142	5	18	5753.16	140.9	-5.35161	0.0288457
Contig12985.0.g10283.t1	rRNA 2-O-methyltransferase fibrillarin	322	18	143	26176.5	721.171	-5.18179	0.013692
Contig16240.0.0v2.g31112.t1	Hypothetical protein	239	5	16	4157.12	117.856	-5.14048	0.0479143
Contig17552.0v1.g33893.t1	Hypothetical protein	772	1	1	206.021	6.57956	-4.96866	0.0207432
Contig22355.0.g35910.t1	H/ACA ribonucleoprotein complex subunit	219	5	31	6100.13	205.024	-4.89497	0.00996659
Contig11102.0.g39703.t1	Hypothetical protein	703	1	1	102.331	3.67202	-4.80052	0.0396963
Contig10478.0.g46873.t1	Probable NIP7-required for efficient 60S ribosome subunit biogenesis	179	8	27	3584.22	130.173	-4.78316	0.0323459
Contig14141.0i1v1.g15823.t1	Nucleolar protein like	446	20	144	15647.2	580.305	-4.75295	0.045748
Contig22209.0i1.g11096.t1	Telomere-binding protein subunit alpha	497	25	162	18862.3	704.434	-4.7429	0.0192833
Contig22260.0i2.g30405.t1	Macronuclear telomere-binding protein beta subunit	387	26	132	28645.7	1104.72	-4.69657	0.0399406
Contig6289.0i1v1.g34254.t1	Eukaryotic translation initiation factor 6	245	5	23	1748.81	67.692	-4.69124	0.00129337
Contig4322.0i2.g21690.t1	Hypothetical protein	777	1	4	165.415	6.70443	-4.62483	0.0317051
Contig11236.0.g41161.t1	Deoxynucleotidyltransferase terminal-interacting protein 2	279	5	17	1162.62	48.0739	-4.59599	0.0200165
Contig20979.0i3v1.g26806.t1	Nucleolar protein 56like [Nasonia vitripennis]	510	26	84	8011.08	332.204	-4.59185	0.0044406
Contig1696.0.1i1.g16946.t1	Ribosome biogenesis protein N	260	12	33	2789.77	123.315	-4.49973	0.0153133
Contig22489.0.g43938.t1	Small nucleolar ribonucleoprotein U3 component	182	7	20	2063.6	92.0817	-4.4861	0.00179181
Contig22890.0.g43587.t1	Ubiquitinspecific protease putative	289	12	34	2844.04	127.916	-4.47467	0.0199526
Contig19419.0.g24120.t1	RNA polymerase II subunit H	151	2	11	199.358	9.11204	-4.45145	0.0157366
Contig6026.0v2.g2723.t1	KDa trp-asp repeats containing protein	534	26	69	4630.83	216.387	-4.41958	0.0301018
Contig11435.0.0v1.g2237.t1	H/ACA ribonucleoprotein complex subunit Nhp2 eukaryote	145	7	42	7015.89	351.633	-4.31848	0.0183076
Contig18844.0v1.g24208.t1	RNA-binding proteins (RRM domain)	294	14	40	4296.26	216.829	-4.30845	0.00202737
Contig9904.0.0v1.g6148.t1	Periodic tryptophan protein 2	924	29	58	2809.84	142.755	-4.29887	0.00452593
Contig21284.0v1.g34853.t1	RNA-binding protein required for biogenesis of the ribosomal 60S subunit	364	15	41	4405.12	227.622	-4.27447	0.0317051
Contig4281.0v2.g34027.t1	Ribosome biogenesis protein wdr12	464	26	104	7058.29	371.625	-4.2474	0.0304205
Contig9462.0.g12128.t1	Wd repeat-containing protein 43-like	756	26	102	7314.1	389.178	-4.23218	0.00124315
Contig486.1.g12290.t1	Dna-directed rna polymerase and iii subunit	215	10	25	2351.41	125.959	-4.2225	0.00980603
Contig17319.0.g19743.t1	Fcf1 domain containing protein	277	10	17	576.665	30.9396	-4.22021	0.0276958
Contig12830.0i1.g8428.t1	U3 small nucleolar RNA-associated protein 17	885	31	101	5596.17	304.179	-4.20145	0.00202737
Contig9705.0v1.g9053.t1	p-loop containing nucleoside triphosphate hydrolase	795	32	145	12699.2	695.406	-4.19073	0.0103765
Contig10820.0.0.g31547.t1	Hypothetical protein	384	12	35	1590.08	89.8609	-4.14526	0.0429788
Contig19243.0i1.g4711.t1	Hypothetical protein	214	6	16	866.22	50.5676	-4.09845	0.0483897
Contig22041.0v1.g16934.t1	DNA-directed RNA polymerases I and III subunit like	405	16	59	3866.39	225.783	-4.09797	0.0123948
Contig10052.0i1v1.g19621.t1	Hypothetical protein	208	12	26	3176.23	188.355	-4.07579	0.0122184
Contig22852.0i1.g2482.t1	Hypothetical protein	130	2	3	60.5495	3.6291	-4.06043	0.023976
Contig19604.0v1.g14907.t1	Ribosome biogenesis regulatory protein	351	17	53	2731.67	164.303	-4.05535	0.00159548
Contig20771.0i1.g26222.t1	Hypothetical protein	1575	1	3	140.485	8.7284	-4.00855	0.0496511
Contig15557.0v1.g11937.t1	Ribosomal RNA small subunit methyltransferase B	715	24	68	5341.58	333.1	-4.00324	0.0245003
Contig18453.0v1.g17021.t1	Hypothetical protein	940	41	112	6049.73	379.569	-3.99444	0.00313812
Contig6655.0v1.g27715.t1	WD40 repeat-containing protein	972	36	105	4929.67	309.658	-3.99274	0.0201972
Contig16925.0v1.g4063.t1	Ribosome production factor 2 homolog	336	13	49	2296.59	144.632	-3.98903	0.0136435
Contig12468.0v2.g9933.t1	Probable atp-dependent rna helicase ddx56	666	21	45	2085.64	132.137	-3.98038	0.00980603
Contig7145.0i1v2.g23249.t1	Small nucleolar ribonucleoprotein complex subunit	516	1	45	2936.99	186.279	-3.9788	0.0149442
Contig5641.0.g43827.t1	Hypothetical protein	2023	71	219	13171.5	841.217	-3.9688	0.0105381
Contig14584.0.g22583.t1	Condensin complex component, non-smc subunit	1263	3	5	25.1415	1.65353	-3.92645	0.0416906
Contig22272.0v1.g436.t1	Alpha telomere binding protein	498	21	65	7524.38	497.008	-3.92023	0.0186125
Contig21440.0v1.g15087.t1	Retinoblastoma-binding protein, putative	609	1	1	1.10232	0.0731448	-3.91364	0.0301693
Contig10402.0v2.g4288.t1	Hypothetical protein	258	15	49	3207.26	213.678	-3.90783	0.0298498
Contig11124.0v1.g30786.t1	Hypothetical protein	609	14	29	887.086	59.3126	-3.90266	0.0427368
Contig15041.0i1v3.g26662.t1	DNA-directed RNA polymerase	77	3	8	59.0964	3.9707	-3.89561	0.0310807
Contig21651.0i2v1.g21295.t1	Hypothetical protein	178	4	10	202.997	13.7331	-3.88573	0.0115749
Contig11345.0v1.g15071.t1	Ribosomal L28e protein family-domain-containing protein	332	9	30	858.012	58.5023	-3.87443	0.00686987
Contig17328.0v1.g36832.t1	DEAD-box ATP-dependent RNA helicase	650	23	66	5366.07	369.025	-3.86208	0.0274466
Contig21586.0i1v1.g27355.t1	U3 small nucleolar ribonucleoprotein, putative	628	27	71	2983.84	205.794	-3.8579	0.017948
Contig11925.0i1.g4130.t1	Hypothetical protein	572	1	4	59.2788	4.163	-3.83182	0.0303959
Contig6671.0.g13948.t1	RNA-binding proteins (RRM domain)	491	15	135	8597.93	613.822	-3.8081	0.0457509
Contig11125.0v1.g8881.t1	Ribosome biogenesis	205	6	19	1075.77	77.2023	-3.80058	0.0214595
Contig11461.0.g814.t1	Hypothetical protein	125	2	3	48.1088	3.46816	-3.79406	0.0484511
Contig22766.0.g11120.t1	Nup54 domain containing protein	630	12	30	980.414	70.8625	-3.7903	0.0364551
Contig22766.0.g11121.t1	U3 small nucleolar rna-associated protein 6	636	15	30	736.363	53.3643	-3.78647	0.0362688
Contig12201.0v1.g20567.t1	Hypothetical protein	512	25	65	3947.94	288.06	-3.77666	0.00119528
Contig20830.0i1v1.g34809.t1	AdoMet-dependent rRNA methyltransferase SPB1	852	28	59	3659.98	269.4	-3.76402	0.0182419
Contig17338.0v2.g311.t1	Eukaryotic type KH-domain (KH-domain type I)	256	2	4	92.2557	6.82857	-3.75598	0.0135194
Contig14382.0.g8107.t1	Dna polymerase v-like	841	27	80	4764.46	352.717	-3.75573	0.0362688
Contig4921.0i1.g39231.t1	Hypothetical protein	431	7	14	311.98	23.7892	-3.71307	0.00138855
Contig1046.1i1.g22976.t1	Cholinephosphate cytidylyltransferase	443	18	43	2404.82	184.324	-3.70561	0.0338979
Contig651.1i1.g27162.t1	S-adenosyl-L-methionine-dependent methyltransferase	462	8	18	604.688	47.5109	-3.66986	0.045762
Contig1886.0.g8402.t1	WD domain-containing protein	964	28	73	2714.08	213.476	-3.66831	0.0314045
Contig14748.0v1.g3212.t1	Putative GTPase or GTP-binding protein	627	19	45	1026.97	82.7661	-3.63321	0.0186125
Contig20402.0.g46480.t1	Hypothetical protein	300	7	17	430.329	35.1349	-3.61446	0.0122951
Contig13057.0v1.g24818.t1	Eukaryotic rRNA processing protein EBP2 containing protein	364	15	37	3176.86	259.777	-3.61226	0.00937331
Contig19130.0v1.g3459.t1	Embryo sac development arrest 7	633	20	70	4629.52	385.035	-3.5878	0.0161542
Contig15435.0.g45547.t1	RNA polymerase II core subunit	151	5	10	237.082	19.9691	-3.56954	0.0227697
Contig20958.0i1.g36090.t1	U3 small nucleolar RNAassociated protein putative	767	27	83	5635.32	475.598	-3.56668	0.00996659
Contig7752.0i1v1.g17579.t1	Periodic tryptophan	549	15	48	3931.8	332.081	-3.56558	0.0288457
Contig21285.0v1.g18456.t1	Ribosome biogenesis protein ERB1	746	24	69	2670.62	227.856	-3.55098	0.0300127
Contig10124.0v1.g683.t1	KRR1 small subunit processome component	383	18	47	1249.49	107.907	-3.53349	0.0155924
Contig15156.0v1.g35368.t1	Hypothetical protein	199	11	26	2458.6	213.559	-3.52513	0.00159548
Contig17486.0v1.g7973.t1	Hypothetical protein	858	1	1	9.66841	0.844486	-3.51713	0.0288457
Contig10050.0i2.g30485.t1	ATP-dependent RNA helicase DDX24	780	27	73	4067.02	355.708	-3.5152	0.00174103
Contig13236.0i1v1.g32446.t1	Hypothetical protein	741	15	27	283.945	25.0835	-3.5008	0.0269751
Contig13008.0.g4135.t1	Hypothetical protein	571	1	35	1188.99	105.793	-3.49043	0.00496804
Contig10619.0v1.g25784.t1	Hypothetical protein	564	18	55	1533.46	137.137	-3.4831	0.0394268
Contig392.0.g7110.t1	Guanine nucleotide-binding protein, beta subunit	462	11	28	1117.37	101.126	-3.46587	0.00981722
Contig20672.0v1.g20801.t1	Hypothetical protein	958	4	6	129.717	11.8036	-3.45807	0.0386304
Contig19354.0.g19840.t1	WD domaincontaining protein putative	607	2	38	1628.48	149.641	-3.44395	0.00284715
Contig22622.0.0v1.g31856.t1	Putative nuclear GTPase	422	17	61	7977.23	734.455	-3.44114	0.00268853
Contig17704.0.g28973.t1	DNA-directed RNA polymerase subunit	1815	66	181	6333.73	586.845	-3.432	0.0195969
Contig20940.0.0.g47303.t1	Hypothetical protein	910	33	80	3757.65	350.875	-3.4208	0.0240962
Contig4686.0i2v1.g24459.t1	DNA-directed RNA polymerase ii kDa polypeptide	83	3	7	1407.5	133.58	-3.39736	0.00846852
Contig11478.0v1.g12349.t1	Nucleolar complex protein 4 homolog	601	12	24	730.041	71.1903	-3.35823	0.0381098
Contig21279.0v1.g3776.t1	Hypothetical protein	424	14	31	620.397	61.0754	-3.34453	0.0441055
Contig73.1i1v1.g2186.t1	Hypothetical protein	427	17	46	1601.65	163.448	-3.29265	0.035915
Contig9986.0.1.g4045.t2	Noc2 domain containing protein	723	1	45	1907.6	194.774	-3.29188	0.0135194
Contig15334.0v1.g17561.t1	p21-activated protein kinase-interacting protein 1-like	381	9	17	525.96	53.7986	-3.28931	0.0218264
Contig17879.0.g32403.t1	U3 small nucleolar RNA-associated protein 11	277	11	23	750.184	77.7179	-3.27092	0.00735838
Contig5504.0.g45248.t1	mRNA turnover protein 4	234	12	30	4422.13	468.542	-3.23849	0.0376942
Contig798.1v1.g38684.t1	Hypothetical protein	989	10	21	284.785	30.3544	-3.2299	0.0145846
Contig385.1v1.g8892.t1	Alpha/beta knot methyltransferase	293	8	21	521.847	55.7048	-3.22775	0.0245895
Contig152.1v1.g2163.t1	Hypothetical protein	655	15	47	1364.12	146.461	-3.21938	0.021885
Contig18751.0.g28143.t1	Cystathionine beta-lyase/cystathionine gamma-synthase	463	15	52	5527.48	597.839	-3.20879	0.0338979
Contig13994.0i1v1.g1036.t1	Nucleolar complex protein 3	675	8	19	424.95	46.099	-3.20449	0.0325148
Contig8173.0.g33576.t1	RNA polymerase II core subunit	329	14	24	652.094	70.8375	-3.20249	0.00549851
Contig14657.0.g43445.t1	Ribosomal l1 domain-containing protein 1-like	319	11	23	938.154	102.085	-3.20005	0.0188075
Contig21612.0.g32297.t1	Ubiquitin supergroup	114	1	2	9.00964	0.987719	-3.1893	0.0324978
Contig19852.0v2.g12531.t1	U3 small nucleolar rna-interacting protein 2	522	20	55	1519.66	170.094	-3.15935	0.0176536
Contig10747.0i1v2.g2453.t1	Hypothetical protein	832	5	15	666.422	74.9222	-3.15297	0.0347289
Contig11834.0v1.g14528.t1	Telomere-binding protein subunit beta	422	19	42	2432.04	275.269	-3.14325	0.0292087
Contig271.1v1.g28640.t1	Heat repeat-containing protein 1	2129	37	76	3786.03	434.757	-3.12241	0.0418291
Contig21831.0i1v1.g20129.t1	DNA-directed RNA polymerase II subunit Rpb7, putative	174	2	7	66.6901	7.71042	-3.11259	0.0224022
Contig6540.0v2.g15707.t1	Pescadillo homolog	608	9	21	1473.75	170.84	-3.10877	0.0354494
Contig1380.0.g8837.t1	Hypothetical protein	850	22	41	889.25	104.825	-3.08461	0.0418291
Contig1044.0i1.g24657.t1	At-rich interactive domain-containing protein 2	677	4	8	41.161	4.92048	-3.06441	0.0380773
Contig9316.0i1.g33411.t1	Ankyrin repeat-containing protein	997	1	2	10.3432	1.23892	-3.06153	0.0301018
Contig17440.0v1.g38471.t1	Cop9 signalosome complex subunit 12	444	5	6	91.9862	11.1532	-3.04396	0.00937331
Contig17672.0i1.g5587.t1	GTP-binding protein required for 40S ribosome biogenesis	1008	26	52	1900.79	230.676	-3.04266	0.00119528
Contig20701.0v7.g32925.t1	Hypothetical protein	191	6	9	426.697	51.8046	-3.04206	0.0374307
Contig3933.0i2v2.g11912.t1	Brahma associated protein 55kD	420	15	40	1706.6	208.336	-3.03414	0.0264953
Contig7594.0v1.g21765.t1	WD repeat-containing protein 74	441	18	54	2551.22	311.541	-3.0337	0.0132842
Contig15298.0i1.g29664.t1	TBP-binding protein, activator of basal transcription (Contains rrm motif)	284	9	18	574.027	70.7276	-3.02077	0.01191
Contig678.1v1.g48165.t1	Hypothetical protein	128	3	90	37208.8	4664.29	-2.99592	0.0264953
Contig8934.0v1.g29439.t1	Brix domain-containing protein	436	14	31	909.778	114.651	-2.98827	0.00202737
Contig10126.0.g45532.t1	Poly [ADP-ribose] polymerase	2739	72	160	3231.45	414.794	-2.96171	0.0381098
Contig10960.0.0i1.g30557.t1	Hypothetical protein	647	22	59	1977.69	256.54	-2.94656	0.00186568
Contig12222.0i1.g18014.t1	RNA cytidine acetyltransferase	1059	33	92	4313.8	562.095	-2.94007	0.0335255
Contig16009.0v1.g29108.t1	Hypothetical protein	515	8	15	271.457	35.5835	-2.93144	0.0381247
Contig16608.0v1.g6707.t1	U3 small nucleolar rna-associated	803	29	68	3278.76	432.014	-2.924	0.0230387
Contig17111.0v1.g21118.t1	Transcription elongation factor SPT5	802	29	64	1431.81	188.738	-2.92339	0.00119528
Contig21513.0v1.g23644.t1	EXOSC1 domain containing protein	224	10	30	556.382	73.343	-2.92334	0.019224
Contig13530.0v1.g31823.t1	Transcriptional activator	326	8	11	639.069	86.1199	-2.89155	0.0212743
Contig18717.0v1.g33482.t1	Hypothetical protein	823	22	62	2143.74	290.161	-2.8852	0.0430966
Contig1141.1i1v2.g14800.t1	DNA-directed RNA polymerase subunit beta	1198	34	61	1435.29	195.392	-2.8769	0.00216767
Contig21043.0.1i1.g34132.t1	Zinc finger ccch domain-containing protein 14	465	3	6	7.19993	0.990226	-2.86215	0.0359596
Contig14143.0.g1353.t1	DNA-directed RNA polymerase subunit	137	5	10	307.454	42.3767	-2.85903	0.00221314
Contig10257.0.g15000.t1	Hypothetical protein	697	1	1	1.84204	0.256104	-2.8465	0.0336995
Contig1318.0.g13340.t1	Hypothetical protein	193	5	13	244.125	34.038	-2.8424	0.0413277
Contig10114.0.1.g26951.t1	Hypothetical protein	194	5	11	164.484	23.2005	-2.82571	0.00129337
Contig627.0i2.g33615.t1	Hypothetical protein	451	5	10	71.9547	10.1574	-2.82456	0.0345642
Contig12851.0i3v1.g11759.t1	Hypothetical protein	149	2	7	25.0041	3.53107	-2.82399	0.0182419
Contig4322.0.g46623.t1	Hypothetical protein	776	0	55	1594.01	225.84	-2.81929	0.0338979
Contig237.1v1.g36351.t1	Tata-associated factor II 58	284	8	15	219.172	31.0549	-2.81917	0.00202737
Contig21518.0.g39805.t1	Hypothetical protein	1753	15	34	778.826	112.338	-2.79346	0.0481895
Contig20499.0v1.g1130.t1	Rna helicase	952	36	80	2575.18	371.55	-2.79305	0.0246381
Contig19910.0.g34595.t1	Hypothetical protein	399	1	4	3.37743	0.487567	-2.79225	0.00844276
Contig17087.0v1.g6113.t1	SPOUT domain containing methyltransferase 1	416	14	23	760.005	110.25	-2.78523	0.0237432
Contig20833.0v1.g14658.t1	Hypothetical protein	190	5	13	326.37	47.6236	-2.77676	0.0448461
Contig19665.0v1.g20825.t1	Hypothetical protein	369	13	32	545.755	79.6712	-2.77612	0.00129337
Contig1255.1v2.g2539.t1	RNA helicase	961	4	53	1097.26	160.977	-2.76897	0.00225681
Contig6449.0.g43572.t1	Exoribonuclease, exosome component 4	274	10	22	757.164	111.245	-2.76687	0.0353544
Contig19296.0v2.g10042.t1	Pre-mRNA-splicing factor like	790	6	7	92.9944	13.6777	-2.76531	0.0421462
Contig16275.0i1.g25774.t1	DNA replication licensing factor MCM3, variant	950	32	57	1427.19	210.077	-2.76418	0.0136588
Contig22546.0v2.g15541.t1	Hypothetical protein	517	11	34	1333.22	196.454	-2.76265	0.0145846
Contig14607.0v1.g26688.t1	Swi snf complex component snf12 homolog	663	18	32	703.708	103.768	-2.76162	0.0439594
Contig16332.0.g41883.t1	Exosome component 2	309	7	13	373.599	55.4909	-2.75117	0.0327374
Contig2863.0v1.g7578.t1	DNA-directed RNA polymerase subunit beta	1211	37	82	3096.52	463.228	-2.74085	0.0117121
Contig20769.0i1.g1850.t1	Hypothetical protein	336	10	27	323.998	48.6377	-2.73584	0.0423379
Contig444.1.g12813.t1	DNA double-strand break repair rad50 ATPase, putative	672	2	3	202.57	30.6037	-2.72664	0.0182419
Contig15230.0.g27603.t1	Hypothetical protein	721	2	2	3.29568	0.498105	-2.72605	0.0288457
Contig5638.0i1.g22254.t1	ATP-dependent RNA helicase	634	11	24	372.23	56.7388	-2.71379	0.00937331
Contig1403.1.g4768.t1	Hypothetical protein	1509	1	2	2.4284	0.372789	-2.70357	0.00801119
Contig17048.0v1.g5191.t1	Deoxyribodipyrimidine photo-lyase type I	579	18	42	1332.99	206.729	-2.68885	0.0135194
Contig8102.0i2.g19762.t1	Hypothetical protein	580	13	22	335.563	52.5063	-2.67602	0.0163615
Contig18732.0v2.g24894.t1	Arginine methyltransferase-interacting protein, contains RING Zn-finger	869	23	39	286.863	45.2728	-2.66364	0.00202737
Contig2273.0.g28968.t1	Hypothetical protein	368	3	5	29.452	4.67479	-2.65539	0.035073
Contig15501.0.g44093.t1	Poly [ADP-ribose] polymerase	2663	56	103	1781.26	283.45	-2.65173	0.0301637
Contig7279.0.g40757.t1	Homeodomain-like DNA binding domain-containing transcription factor	229	5	7	102.466	16.4291	-2.64081	0.0305577
Contig18775.0.g37026.t1	DNA-directed RNA polymerase subunit	1782	38	66	1177.96	190.798	-2.62617	0.011647
Contig5038.0v2.g36846.t1	Transcription initiation factor IIF, auxiliary subunit	284	8	17	265.915	43.6612	-2.60654	0.0462116
Contig4674.0i2.g16703.t1	Hypothetical protein	443	7	22	233.299	38.8021	-2.58798	0.0213956
Contig2665.0v1.g6824.t1	U3 small nucleolar RNA-associated protein 18 isogeny	468	14	42	1746.06	293.411	-2.57311	0.00733973
Contig2692.0i1v1.g26643.t1	Hypothetical protein	1505	29	60	999.756	168.114	-2.57214	0.0135194
Contig1373.1.g27100.t1	Hypothetical protein	88	1	1	4.69315	0.792408	-2.56624	0.023976
Contig587.1.g32648.t1	Ribonucleoprotein LSM domain	103	2	5	58.0449	9.81627	-2.56392	0.0324978
Contig15232.0v1.g2462.t1	Hypothetical protein	132	1	1	68.541	11.6072	-2.56194	0.0245061
Contig8193.0i1.g37925.t1	Hypothetical protein	287	11	25	335.868	56.88	-2.5619	0.0416107
Contig9185.0i2.g28647.t1	Small nuclear ribonucleoprotein polypeptide a	245	11	17	688.214	116.906	-2.55751	0.019029
Contig1107.0.0.g37078.t1	Hypothetical protein	353	8	25	575.133	98.0788	-2.55188	0.0371519
Contig1713.0i1.g22350.t1	Hypothetical protein	1836	2	3	29.5579	5.04764	-2.54986	0.00768942
Contig8406.0.0.g30972.t1	Hypothetical protein	726	11	28	269.279	46.1331	-2.54523	0.0459708
Contig14672.0i1v1.g17975.t1	Ribosome biogenesis	732	26	61	2214.85	381.004	-2.53933	0.00391286
Contig21892.0i1v1.g1083.t1	Small nuclear ribonucleoprotein polypeptide G	79	3	9	598.708	103.064	-2.53831	0.0201682
Contig956.1i1v1.g18718.t1	Ribosomal protein l1	322	10	25	1681.46	290.67	-2.53226	0.00202737
Contig3819.0v2.g3735.t1	Hypothetical protein	289	7	15	248.756	43.0837	-2.52952	0.0213956
Contig6272.0v2.g23664.t1	DNA-directed RNA polymerase subunit beta	1146	19	36	469.93	81.6957	-2.52411	0.0437086
Contig433.1v1.g26441.t1	Alpha telomere binding protein	677	2	2	25.5859	4.45444	-2.52204	0.0465841
Contig7520.0v1.g18734.t1	DEAD (AspGluAlaAsp) box polypeptide 54 [Latimeria chalumnae]	947	27	51	750.982	130.848	-2.52088	0.0292087
Contig10658.0v1.g23362.t1	Hypothetical protein	492	10	16	207.341	36.3386	-2.51243	0.0150552
Contig20804.0i2.g29150.t1	Bromodomain containing protein	255	8	15	281.539	49.4537	-2.50918	0.0166041
Contig10974.0v2.g33340.t1	Bud site selection protein 20	115	3	10	329.979	58.3764	-2.49892	0.00784612
Contig16838.0v1.g20239.t1	Hypothetical protein	133	3	31	6342.46	1126.53	-2.49316	0.021885
Contig22171.0.0v1.g1285.t1	Hypothetical protein	679	3	5	188.347	33.4744	-2.49226	0.0264953
Contig929.1v1.g12783.t1	Hypothetical protein	326	18	57	998.609	178.085	-2.48736	0.017082
Contig913.1i2.g2071.t1	Hypothetical protein	1067	23	59	1628.28	290.503	-2.48672	0.00261908
Contig5108.0v1.g3066.t1	Hypothetical protein	525	3	5	54.5002	9.74014	-2.48425	0.0402907
Contig21911.0.g13437.t1	Ubiquitin carboxyl-terminal hydrolase family protein	3712	2	2	44.8563	8.0591	-2.47662	0.022643
Contig9009.0.1v1.g13633.t1	Hypothetical protein	1839	9	15	112.919	20.2929	-2.47625	0.019027
Contig8599.0v2.g29166.t1	Hypothetical protein	374	8	18	512.009	92.2529	-2.4725	0.0421009
Contig4077.0v2.g4368.t1	Small nuclear ribonucleoprotein-associated proteins B and B	220	7	11	579.854	104.802	-2.46802	0.0325375
Contig21896.0v1.g31173.t1	Hypothetical protein	859	15	26	348.578	63.1289	-2.46511	0.0310657
Contig9451.0i1.g22614.t1	Peptidyl prolyl cis-trans isomerase Cyclophilin	117	4	8	162.75	29.6038	-2.4588	0.021885
Contig7322.0i1v1.g18024.t1	Nucleolar protein 14	421	11	26	671.312	122.524	-2.45392	0.0399161
Contig252.1i1.g18313.t1	Hypothetical protein	830	15	23	273.679	50.2588	-2.44504	0.0224022
Contig22160.0v1.g3340.t1	Hypothetical protein	608	16	38	796.49	146.269	-2.44504	0.00129337
Contig922.1.g6520.t1	Hypothetical protein	716	13	26	419.563	77.1774	-2.44264	0.02606
Contig1014.1v1.g14958.t1	Hypothetical protein	232	10	45	1008.65	185.608	-2.44209	0.00119528
Contig22582.0v1.g25170.t1	Pre-mRNA-processing factor like	569	9	13	143.138	26.3953	-2.43905	0.0201972
Contig13303.0v1.g14406.t1	Ankyrin	216	5	8	69.8723	12.9002	-2.43733	0.0352469
Contig9594.0v3.g18981.t1	Hypothetical protein	294	3	4	102.752	19.0043	-2.43476	0.0300108
Contig22718.0i1.g29179.t1	Myb-like DNA-binding domain containing protein	513	14	25	419.761	78.4425	-2.41986	0.00235285
Contig17482.0v1.g707.t1	Digestive organ expansion factor	784	18	33	462.73	86.8218	-2.41404	0.00849048
Contig7709.0.2v1.g28168.t1	Small nuclear ribonucleoprotein snrnp smf	97	3	6	431.724	81.0096	-2.41394	0.0201972
Contig429.1v1.g10416.t1	Hypothetical protein	700	9	18	137.493	25.8339	-2.41202	0.00286111
Contig8680.0.g38602.t1	Hypothetical protein	1065	38	71	1027.74	193.477	-2.40924	0.0288457
Contig1196.1.g12124.t1	Ribosomal protein L37	96	2	2	340.887	64.5315	-2.40122	0.0129286
Contig6988.0v2.g21782.t1	Notchless protein like	501	15	40	1239.11	234.684	-2.40051	0.00159036
Contig8744.0i1v1.g32818.t1	Rna recognition motif domain containing protein	804	1	2	20.2324	3.8641	-2.38846	0.0324445
Contig21120.0i1v1.g23202.t1	GTP-binding nuclear protein Ran	240	7	20	1001.55	191.852	-2.38416	0.00736632
Contig21598.0v1.g7511.t1	MYB transcription factor	810	22	40	771.89	148.989	-2.37319	0.00953813
Contig937.1.g35465.t1	Hypothetical protein	285	5	7	98.4252	19.0221	-2.37135	0.0360171
Contig193.0.1v1.g3165.t1	Hypothetical protein	501	1	1	0.988693	0.191911	-2.36509	0.0405644
Contig2557.0.g24954.t1	Hypothetical protein	219	2	4	8.1363	1.58231	-2.36234	0.0292926
Contig184.1v1.g14547.t1	Acidic leucine-rich nuclear phosphoprotein 32 family member A	332	5	9	137.052	26.7324	-2.35806	0.00492456
Contig1237.1i1v1.g799.t1	Methyltransferase mt	435	7	10	70.5709	13.7856	-2.35591	0.00673264
Contig21169.0v1.g21689.t1	Nucleoporin autopeptidase family protein	2408	57	108	3608.57	709.902	-2.34573	0.0120854
Contig13533.0.g34453.t1	Hypothetical protein	1530	3	6	221.323	43.5819	-2.34435	0.0302233
Contig15415.0.0v1.g35656.t1	Hypothetical protein	272	5	11	680.83	134.469	-2.34002	0.0067548
Contig1183.1i1v1.g27753.t1	Nuclear transcription factor Y subunit beta	198	3	5	282.32	55.898	-2.33646	0.0324805
Contig22187.0i2v1.g17015.t1	Hypothetical protein	311	7	16	1223.93	244.455	-2.32389	0.0320787
Contig377.0v1.g17991.t1	WD domaincontaining protein putative	607	1	3	13.2466	2.6541	-2.31933	0.00937331
Contig74.0.g1626.t1	Hypothetical protein	792	4	57	1409.64	282.887	-2.31703	0.0410601
Contig241.0.g425.t1	Hypothetical protein	687	2	27	183.241	37.0656	-2.30559	0.0106803
Contig970.1.g13527.t1	Hypothetical protein	483	9	15	266.413	54.3126	-2.29431	0.0182419
Contig10217.0i1v2.g16980.t1	Tpr domain containing protein	351	2	2	20.173	4.13598	-2.28613	0.0319478
Contig18284.0.g20282.t1	Poly [ADP-ribose] polymerase	2440	24	41	408.849	84.0466	-2.28231	0.0349377
Contig22688.0i1.g16649.t1	DNA topoisomerase 2	1545	22	46	626.285	129.044	-2.27896	0.019705
Contig19421.0.g6675.t1	Hypothetical protein	448	7	17	933.338	192.493	-2.2776	0.017082
Contig16370.0v1.g213.t1	Hypothetical protein	680	3	36	525.989	108.696	-2.27473	0.0200165
Contig11896.0i1v1.g17718.t1	DNA topoisomerase I mitochondrial	602	1	33	576.422	119.256	-2.27306	0.0413277
Contig19581.0.g27858.t1	Hypothetical protein	1542	11	106	3010.98	624.036	-2.27053	0.018888
Contig18534.0.g3087.t1	Hypothetical protein	938	28	73	1683.71	351.825	-2.25871	0.00706119
Contig1223.1.g8507.t1	Hypothetical protein	2028	19	28	213.896	44.8626	-2.25333	0.00385295
Contig14192.0.g14720.t1	Pre-mRNA-splicing factor like	324	12	29	304.947	64.4916	-2.24137	0.0307726
Contig14481.0.0.g36614.t1	Ribonuclease P complex subunit Pop2, putative	235	2	2	41.4893	8.80716	-2.23599	0.0127078
Contig21914.0i2.g28113.t1	Small nuclear ribonucleoprotein Sm D1	128	3	10	130.337	27.7111	-2.23372	0.0162389
Contig16730.0v1.g3604.t1	Hypothetical protein	146	4	5	61.1138	13.1524	-2.21617	0.0169803
Contig19603.0i1v1.g30235.t1	Hypothetical protein	623	5	39	751.38	163.007	-2.20461	0.0471844
Contig1142.0.g37735.t1	Hypothetical protein	618	2	2	21.4676	4.67901	-2.19789	0.0494374
Contig23564.0.g20264.t1	U2 small nuclear ribonucleoprotein b	311	6	13	342.787	75.0175	-2.19201	0.0228651
Contig4406.0.g11776.t1	Hypothetical protein	124	7	10	180.658	39.6993	-2.18608	0.0072398
Contig3782.0v1.g30005.t1	Short-chain dehydrogenase/reductase SDR	345	9	20	532.838	117.094	-2.18604	0.00542788
Contig11039.0v1.g31002.t1	Hypothetical protein	845	5	13	161.207	35.4502	-2.18504	0.0463056
Contig13404.0v1.g5609.t1	Transcriptional regulatory protein SIN3, putative	1192	3	5	12.6945	2.81079	-2.17516	0.0376664
Contig16407.0.g36278.t1	Hypothetical protein	800	8	17	709.155	157.148	-2.17397	0.0471239
Contig19936.0v1.g9605.t1	Hypothetical protein	603	12	23	439.81	97.5774	-2.17226	0.0244565
Contig23354.0.g24247.t1	Myb-like DNA-binding domain-containing protein	442	1	1	3.87418	0.860738	-2.17024	0.00235285
Contig5072.0.g18174.t1	RNA-binding proteins (RRM domain)	343	7	13	1389.14	309.804	-2.16477	0.00284715
Contig17817.0v1.g24202.t1	RNA helicase	907	23	36	408.366	91.8098	-2.15314	0.00305372
Contig262.1v3.g9585.t1	TATA-binding protein isoform 2	500	6	11	251.237	56.8931	-2.14272	0.0167622
Contig8748.0.g21384.t1	Transcription initiation factor TFIID, subunit TAF11	373	1	2	39.7656	9.02076	-2.1402	0.00844111
Contig17913.0.g41083.t1	BCAS2 domain containing protein	260	10	23	560.299	127.754	-2.13283	0.00212759
Contig869.1v1.g22148.t1	Serine threonine protein kinase	1005	2	4	5.74725	1.33229	-2.10896	0.0235777
Contig10140.0v1.g11301.t1	Ribosomal protein RPL15	204	9	28	2303.03	534.204	-2.10807	0.0195142
Contig4433.0i1v1.g6325.t1	Hypothetical protein	587	7	15	271.766	63.2126	-2.10408	0.0454436
Contig8854.0i1v1.g23839.t1	Hypothetical protein	743	21	34	1223.67	285.46	-2.09985	0.0139948
Contig1253.1.g12457.t1	Dual specificity catalytic domain containing protein	265	4	4	109.12	25.5573	-2.09411	0.00844276
Contig20893.0v1.g27501.t1	Transcription factor E2F	937	1	1	2.32557	0.54569	-2.09143	0.0471239
Contig19570.0.g3660.t1	Swi snf and rsc complex subunit ssr2	613	13	19	331.965	78.2336	-2.08517	0.0381098
Contig21301.0v1.g15388.t1	Hypothetical protein	142	3	6	70.385	16.6496	-2.07978	0.0465841
Contig12701.0.0v1.g21422.t1	Hypothetical protein	596	13	24	416.816	98.6426	-2.07913	0.0244508
Contig11804.0i1.g33129.t1	Bromodomain containing protein	246	7	11	377.773	89.7146	-2.07411	0.0416304
Contig4951.0v2.g7892.t1	Small nuclear ribonucleoprotein like	109	5	14	417.151	99.6	-2.06635	0.00652068
Contig17974.0v1.g24945.t1	Phd zinc finger-containing protein	744	10	13	98.5329	23.606	-2.06145	0.033803
Contig20875.0v1.g2618.t1	Hypothetical protein	904	16	21	400.291	96.043	-2.0593	0.0453857
Contig23323.0.g27211.t1	Hypothetical protein	744	1	3	3.25414	0.7823	-2.05648	0.0369868
Contig15093.0i1.g2887.t1	Hypothetical protein	428	7	11	180.487	43.5253	-2.05197	0.0236998
Contig22251.0v1.g31119.t1	Transcriptional adapter	560	16	27	437.855	106.06	-2.04558	0.0031372
Contig9396.0i1.g25173.t1	Hypothetical protein	410	3	33	447.43	109.929	-2.02509	0.035041
Contig6842.0v1.g23913.t1	Enhancer of rudimentary homolog	142	2	2	16.4723	4.05292	-2.02301	0.0327374
Contig14083.0i1.g10994.t1	Histone deacetylase	388	3	3	23.4612	5.80307	-2.01539	0.00737935
Contig20442.0i1v1.g1143.t1	RNA-binding protein Rrp4 (Containing S1 domain and KH domain)	270	7	20	623.332	154.593	-2.01152	0.0133381
Contig9316.0.g43096.t1	Poly [ADP-ribose] polymerase	2633	19	41	341.978	84.8555	-2.01083	0.0145126
Contig7420.0.g6318.t1	WD repeat-containing protein 57	336	13	28	540.006	134.181	-2.00879	0.0293442
Contig16439.0.g8598.t1	Hypothetical protein	775	4	6	18.8365	4.70104	-2.00248	0.0374734
Contig674.1.g283.t1	Hypothetical protein	964	1	1	0.239464	0	#NAME?	0.0459708
