# Supplementary material for: Exploration of the Nuclear Proteomes in the Ciliate Oxytricha trifallax
Source: Microorganisms. 2023 Jan 30;11(2):343. doi: 10.3390/microorganisms11020343 (PMC9958989; doi:10.3390/microorganisms11020343)
Supplement: Supplementary file 1 [file microorganisms-11-00343-s001.zip › microorganisms-2102997-supplementary/tableS4.xlsx]

## Sheet: mito
ID	Description	Length (AA)	Unique peptides	MS/MS count	Avg MAC intensity	Avg MIC intensity	Log2(MIC/MAC)	adjusted p-value
Contig10064.0.1v1.g22636.t1	Hypothetical protein	117	1	4	8.39055	37.073	2.14353	0.185343
Contig10156.0i1v1.g537.t1	ADP-forming succinate--CoA ligase subunit beta	439	2	2	1.51817	4.59352	1.59727	0.0245691
Contig10170.0v1.g27747.t1	Succinyl-CoA:3-ketoacid-coenzyme A transferase	536	16	44	262.735	747.832	1.50911	0.0779971
Contig10221.0.g13897.t1	Hypothetical protein	157	7	20	55.6906	205.571	1.88413	0.224247
Contig10229.0v1.g12255.t1	Adenine nucleotide translocator	306	9	30	408.772	3379.62	3.0475	0.141044
Contig103.1i1.g18835.t1	Thioredoxin-like fold	174	3	4	16.8053	83.5945	2.31449	0.120046
Contig1032.0v3.g22387.t1	ATPase family AAA domain-containing protein 3A	630	2	38	87.2531	1068.12	3.61373	0.0572765
Contig10379.0v1.g30734.t1	Hypothetical protein	534	2	2	0.200314	2.41362	3.59087	0.0682632
Contig10402.0v2.g4289.t1	Hypothetical protein	106	2	3	5.10874	21.0891	2.04546	0.0419882
Contig10496.0v1.g37864.t1	Aminotransferase class-iii	504	2	3	10.4177	5.29939	-0.97514	0.226151
Contig10559.0.g46865.t1	Hypothetical protein	142	4	7	38.7868	158.008	2.02636	0.228691
Contig10597.0.g26137.t1	Hypothetical protein	236	1	2	3.15092	5.20512	0.72416	0.169209
Contig10687.0v2.g7266.t1	Dihydrolipoamide acetyltransferase component of pyruvate dehydrogenase complex	476	9	26	146.609	547.519	1.90093	0.0189887
Contig10729.0v1.g13064.t1	NADH-ubiquinone oxidoreductase complex I, 21 kDa subunit	160	2	2	2.20591	10.0574	2.18881	0.184586
Contig1074.1v1.g25905.t1	Enoyl-CoA hydratase/isomerase family protein	2188	50	94	250.743	1149.69	2.19697	0.0886062
Contig10792.0.g14566.t1	Hypothetical protein	1917	1	67	215.975	719.116	1.73536	0.0954729
Contig10792.0v1.g28768.t1	Hypothetical protein	1917	1	2	2.23003	19.4886	3.12749	0.113092
Contig10862.0v1.g17883.t1	ATP-dependent 6-phosphofructokinase	610	18	42	112.611	765.078	2.76426	0.0610906
Contig10869.0.g34518.t1	Hypothetical protein	96	4	10	65.0924	329.341	2.33902	0.116862
Contig10904.0v1.g13132.t1	Hypothetical protein	170	4	10	28.887	174.168	2.59199	0.121616
Contig10935.0v2.g5543.t1	Hypothetical protein	182	2	3	11.9064	35.853	1.59036	0.0449455
Contig10946.0v6.g20505.t1	Glucokinase	438	3	6	3.39579	44.7364	3.71963	0.0225571
Contig10969.0.g44846.t1	Glutamate synthase	204	5	9	26.8752	121.11	2.17197	0.163851
Contig11076.0v1.g21065.t1	Hypothetical protein	176	3	6	15.6852	89.516	2.51274	0.147403
Contig23407.0.g14849.t1	Hypothetical protein	230	9	21	92.4766	572.39	2.62984	0.151754
Contig11148.0.0v2.g29842.t1	Triosephosphate isomerase A	253	10	25	202.852	417.043	1.03977	0.171482
Contig3793.0v1.g38548.t1	Hypothetical protein	61	3	6	43.576	103.6	1.24942	0.243019
Contig11181.0v1.g17324.t1	Hypothetical protein	122	1	1	0.572303	8.71624	3.92885	0.165911
Contig11317.0v1.g32719.t1	Hypothetical protein	146	4	6	5.68661	30.1273	2.40543	0.122472
Contig11359.0v1.g22587.t1	Fumarate hydratase, mitochondrial (inferred by orthology to a human protein)	498	5	9	64.4381	60.7121	-0.0859294	0.793649
Contig11368.0v1.g194.t1	Hypothetical protein	210	2	4	5.76473	40.7596	2.82181	0.109096
Contig11455.0.g44284.t1	Geranylgeranyl diphosphate synthase	389	3	39	489.558	4784.36	3.28877	0.0475858
Contig11455.0v1.g11408.t1	Octaprenyl-diphosphate synthase	389	1	1	0.699481	3.15061	2.17127	0.410415
Contig22639.0i1v1.g38022.t1	Putative gamma-type carbonic anhydrase	255	8	15	84.1737	253.591	1.59106	0.226823
Contig11528.0i4.g34466.t1	Hypothetical protein	176	1	1	0.0458902	3.23298	6.13853	0.0987529
Contig11544.0.g46338.t1	Hypothetical protein	301	10	30	80.8004	1048.73	3.69814	0.0406829
Contig11548.0.1v2.g11514.t1	Hypothetical protein	301	4	5	33.6417	179.75	2.41766	0.124731
Contig11600.0i1.g4052.t1	Hypothetical protein	1734	44	82	235.276	1142.31	2.27952	0.0837073
Contig19918.0.g4921.t1	Hypothetical protein	262	5	10	29.8873	182.647	2.61145	0.178483
Contig8769.0i2.g32904.t1	Hypothetical protein	557	10	18	39.5229	109.013	1.46374	0.103752
Contig11629.0.g19700.t1	Prolyl oligopeptidase family protein	797	8	12	29.2634	91.0475	1.63752	0.017082
Contig1173.0v3.g23509.t1	Ferredoxin	180	4	8	36.4704	82.6065	1.17953	0.225024
Contig11767.0.1.g9046.t1	Hypothetical protein	713	3	4	3.02499	11.1407	1.88084	0.0305951
Contig11789.0i1v4.g29017.t1	Hypothetical protein	218	1	1	0.189944	1.68797	3.15164	0.0574955
Contig369.1v1.g32346.t1	Chaperone protein dnaj	447	1	2	0.784111	2.89165	1.88276	0.0354551
Contig369.1v2.g32365.t1	Chaperone protein dnaj	451	1	22	108.145	251.963	1.22024	0.00262635
Contig11817.0v2.g16209.t1	Hypothetical protein	677	1	1	0.0690413	0.630054	3.18994	0.0393279
Contig11830.0v1.g29998.t1	Alpha-ketoglutarate dehydrogenase complex subunit	944	19	45	295.806	654.514	1.14577	0.087844
Contig11863.0v2.g36339.t1	2-oxoisovalerate dehydrogenase subunit beta, mitochondrial precursor	391	3	4	20.5974	29.2543	0.506182	0.108516
Contig11872.0i2.g21235.t1	Acyl carrier protein	196	4	9	112.478	599.855	2.41497	0.205884
Contig1188.1i2v1.g30356.t1	Low-specificity L-threonine aldolase	383	12	28	647.244	524.687	-0.302853	0.405962
Contig12007.0v1.g417.t1	L-glutamine synthetase	428	2	3	5.48827	9.54694	0.798687	0.022643
Contig12156.0v1.g4510.t1	Hypothetical protein	1360	2	40	89.0832	374.575	2.07203	0.112601
Contig12173.0i2.g15223.t1	Mitochondrial methylmalonate-semialdehyde dehydrogenase	499	2	3	25.0276	11.7585	-1.08982	0.259779
Contig12267.0.g40537.t1	Hypothetical protein	507	1	2	0.371652	1.81787	2.29022	0.0264953
Contig12358.0.g41759.t1	Transmembrane protein, putative	286	4	11	48.5565	291.23	2.58442	0.192182
Contig1238.1v1.g20041.t1	Hypothetical protein	410	9	18	103.084	534.684	2.37486	0.0281711
Contig7985.0.g17765.t1	Hypothetical protein	322	8	19	92.9175	440.562	2.24532	0.206121
Contig12393.0.g41862.t1	Ribosomal protein L7/L12 C-terminal domain containing protein	275	3	5	16.7066	64.4911	1.94868	0.0809719
Contig1240.1v1.g5043.t1	Plasma membrane citrate carrier	291	3	4	10.9141	31.7363	1.53994	0.0576785
Contig12526.0i1v1.g24585.t1	DUF607 domain containing protein	378	3	3	9.69757	87.6177	3.17553	0.133434
Contig12565.0v1.g10977.t1	Hypothetical protein	125	5	8	44.7509	166.921	1.89918	0.125058
Contig12575.0.1v1.g21971.t1	Aminomethyl transferase	467	2	3	5.43813	9.44342	0.7962	0.061826
Contig12612.0v1.g15633.t1	Chaperone protein DnaJ	471	16	41	449.964	728.109	0.694346	0.020056
Contig12612.0v4.g15677.t1	50S ribosomal protein L17	253	6	14	40.707	133.868	1.71746	0.0965036
Contig12623.0.g6419.t1	Hypothetical protein	493	3	3	3.34502	8.61311	1.36452	0.108787
Contig1266.1v2.g20636.t1	Hypothetical protein	97	2	5	6.85366	37.7564	2.46178	0.117899
Contig20254.0i1v1.g20116.t1	Succinyl-CoA:3-ketoacid-coenzyme A transferase	504	1	2	0.882635	1.20432	0.448333	0.466104
Contig12690.0v1.g26486.t1	Hypothetical protein	692	4	4	14.7471	20.1144	0.447798	0.240361
Contig12696.0v1.g3315.t1	Translation initiation factor IF-3	516	12	19	97.7238	174.49	0.836364	0.0334122
Contig12780.0.g16303.t1	Ribose methyltransferase	424	14	37	226.217	756.593	1.74181	0.0332
Contig12788.0v1.g41240.t1	Aspartate aminotransferase	429	11	23	159.796	444.955	1.47742	0.0320315
Contig12893.0.g26094.t1	ATP synthase subunit gamma	305	11	33	300.175	1567.44	2.38453	0.2125
Contig14449.0.g38608.t1	Transmembrane protein putative	379	3	4	5.65882	43.4804	2.94179	0.109339
Contig14449.0.g38606.t1	Reactive intermediate imine deaminase A homolog	187	4	20	24.1854	232.812	3.26695	0.113786
Contig15422.0.1.g41290.t1	Hypothetical protein	781	27	74	344.755	1813.33	2.395	0.172563
Contig13014.0.g44372.t1	Hypothetical protein	308	2	3	4.59521	16.2072	1.81844	0.0151161
Contig23441.0v1.g11787.t1	Hypothetical protein	198	4	8	26.0109	97.2007	1.90185	0.193649
Contig2793.0i2.g16286.t1	Succinyl-CoA-synthetase alpha SCSA	336	3	3	12.2017	20.593	0.755076	0.144849
Contig1319.1i2v1.g5695.t1	Cytoplasmic aconitate hydratase	921	4	4	8.88328	6.88221	-0.36822	0.607502
Contig13400.0v1.g13733.t1	Hypothetical protein	178	2	3	6.92481	71.9811	3.37777	0.160298
Contig13261.0.g17554.t1	Hypothetical protein	381	1	2	0.410598	4.78855	3.54379	0.0977809
Contig13285.0v1.g27373.t1	Lipid A-disaccharide synthase	526	16	31	167.272	543.715	1.70065	0.210238
Contig13314.0v2.g30493.t1	Bifunctional monodehydroascorbate reductase and carbonic anhydrase nectarin-3	273	2	5	21.8943	49.4991	1.17685	0.117476
Contig13396.0v1.g34369.t1	50s ribosomal protein l4	368	6	13	28.446	142.624	2.32592	0.0955408
Contig13399.0v1.g22856.t1	Hypothetical protein	142	2	2	0.137031	1.93053	3.81643	0.175829
Contig13399.0v2.g22872.t1	Hypothetical protein	141	1	1	0.0626128	0.85409	3.76986	0.184504
Contig13444.0v1.g40064.t1	Hypothetical protein	461	6	11	22.7547	100.411	2.14168	0.062349
Contig13477.0.g5678.t1	Hypothetical protein	507	6	10	19.1797	104.766	2.44951	0.0990087
Contig16072.0.g406.t1	Outer mitochondrial membrane protein porin	302	1	32	105.78	1208.65	3.51426	0.0587845
Contig13501.0v2.g401.t1	Outer mitochondrial membrane protein porin	302	1	5	12.0513	159.468	3.72601	0.0551296
Contig13579.0v1.g23552.t1	Acyl carrier protein	128	2	3	12.0444	31.8227	1.40169	0.275989
Contig13581.0.0v1.g18144.t1	Hypothetical protein	88	6	14	125.227	353.128	1.49564	0.196946
Contig13637.0.1i3.g42171.t1	Macronuclear solute carrier homolog CR-MSC	371	1	3	1.94935	9.25972	2.24798	0.0682725
Contig13675.0v1.g23113.t1	Hypothetical protein	111	3	6	10.7474	48.4309	2.17194	0.201636
Contig13706.0v1.g27614.t1	NADH:ubiquinone oxidoreductase 39 kDa subunit	392	6	9	54.1333	185.621	1.77777	0.167893
Contig2560.0.g44534.t1	Hypothetical protein	354	5	9	11.1879	65.7951	2.55603	0.0459331
Contig13762.0.g42109.t1	Hypothetical protein	142	4	4	21.0111	76.7291	1.86862	0.240281
Contig13799.0.1v1.g34212.t1	Hypothetical protein	161	2	5	12.2396	103.346	3.07786	0.187664
Contig22697.0.g15154.t1	Hypothetical protein	211	2	4	23.2565	111.371	2.25967	0.0183076
Contig19240.0i1.g33694.t1	30s ribosomal protein s5	401	5	8	16.8662	37.8912	1.16773	0.127562
Contig13942.0v1.g15834.t1	Dihydropyrimidinase	956	4	5	6.94264	18.2338	1.39306	0.147403
Contig14.1v1.g17956.t1	Hypothetical protein	418	10	32	235.364	1385.47	2.55741	0.176498
Contig14000.0i1.g26913.t1	Heat shock protein DnaJ domain protein	380	4	6	4.61926	18.5895	2.00875	0.0201972
Contig9284.0.0.g47226.t1	Hypothetical protein	203	5	10	37.1974	385.421	3.37316	0.185337
Contig1404.1v1.g13318.t1	Hypothetical protein	718	3	3	7.98733	26.6094	1.73615	0.0441055
Contig14076.0i1.g10427.t1	Hypothetical protein	155	1	2	1.49415	12.724	3.09016	0.158114
Contig14081.0i1v2.g19932.t1	Hypothetical protein	629	2	2	2.45005	8.56873	1.80627	0.0145126
Contig1409.1v3.g4953.t1	Hypothetical protein	894	17	30	52.1188	248.138	2.25127	0.0973391
Contig14282.0v1.g1537.t1	30s ribosomal protein s9	878	22	39	93.4105	492.988	2.3999	0.10318
Contig1431.1.g21371.t1	Hypothetical protein	1258	3	3	1.34447	3.5507	1.40106	0.0392848
Contig14330.0v1.g14319.t1	Phosphofructokinase domain	587	21	38	165.819	831.797	2.32662	0.0769688
Contig14352.0v1.g15875.t1	Mitochondrial prohibitin complex protein 2	291	11	38	228.596	2522.12	3.46376	0.158055
Contig1440.1v1.g25073.t1	Hypothetical protein	91	2	5	49.8543	94.7164	0.925896	0.412766
Contig14400.0.2v1.g24055.t1	CobIyrinic acid a,c-diamide adenosyltransferase, mitochondrial	243	1	1	0.862186	2.78896	1.69366	0.104621
Contig14423.0i1v1.g28518.t1	Hypothetical protein	604	6	6	5.71322	29.5472	2.37065	0.109443
Contig14533.0i1v1.g30067.t1	TPR Domain containing protein	930	3	4	6.07333	16.1747	1.41318	0.134575
Contig14597.0i1.g17580.t1	Hypothetical protein	734	5	6	69.7608	171.982	1.30177	0.133136
Contig14613.0v1.g17001.t1	Plant uncoupling mitochondrial protein 1	307	5	10	27.5346	88.9737	1.69213	0.17427
Contig14663.0i1v1.g17191.t1	Hypothetical protein	215	1	3	1.2289	1.6535	0.428155	0.521394
Contig14663.0.g42275.t1	Hypothetical protein	311	7	12	42.1367	244.226	2.53507	0.0923791
Contig1471.1i4.g26149.t1	Hypothetical protein	308	2	2	4.96233	15.9315	1.68279	0.101819
Contig14794.0.g40719.t1	Hypothetical protein	361	4	8	11.0151	70.899	2.68628	0.0995286
Contig1487.1i1.g25275.t1	Hypothetical protein	159	2	5	5.39633	52.9035	3.29331	0.173169
Contig14882.0i1v2.g16636.t1	Propionyl-CoA carboxylase biotin-containing subunit	684	16	27	404.169	296.339	-0.447708	0.487773
Contig14906.0.g9830.t1	Hypothetical protein	92	2	3	3.35937	26.785	2.99516	0.13236
Contig15017.0i1v6.g33818.t1	Hypothetical protein	348	4	5	6.23777	23.6233	1.92111	0.114187
Contig15049.0v1.g40649.t1	GrpE protein homolog	320	12	73	2758.85	6722.55	1.28494	0.074937
Contig21561.0i1.g32559.t1	Hypothetical protein	158	4	11	67.5252	310.932	2.2031	0.193649
Contig15153.0i4.g10912.t1	50s ribosomal protein l20	229	3	4	22.9611	67.2168	1.54963	0.155492
Contig15190.0.0v1.g21522.t1	Oxoglutarate dehydrogenase	1036	42	112	602.934	3913.98	2.69856	0.060259
Contig15200.0.g3239.t1	NADH dehydrogenase [ubiquinone] 1 alpha subcomplex subunit 12	189	8	16	118.845	405.051	1.76903	0.19797
Contig963.0.1.g43290.t1	Adenylate kinase	258	8	21	95.696	603.432	2.65666	0.0765828
Contig15235.0.g45266.t1	Hypothetical protein	171	5	17	165.711	695.474	2.06933	0.228601
Contig15239.0v1.g22739.t1	Hypothetical protein	221	5	11	42.0554	253.162	2.5897	0.185049
Contig15247.0v2.g24676.t1	Hypothetical protein	94	2	3	2.79663	20.4969	2.87365	0.149713
Contig15354.0i1.g12790.t1	Hypothetical protein	433	12	27	126.514	453.573	1.84204	0.193801
Contig15390.0v5.g2384.t1	Complex 1 protein, LYR family protein	127	1	1	5.25685	7.789	0.56724	0.0483897
Contig15410.0v3.g15807.t1	Chaperonin mitochondrial	583	14	30	338.693	279.424	-0.277526	0.716668
Contig1542.0.g41949.t1	Thiosulfate sulfurtransferase, rhodanese	318	8	13	75.375	209.404	1.47413	0.0313677
Contig15485.0i1.g26880.t1	50S ribosomal protein L13	384	6	10	32.8323	174.424	2.40941	0.107143
Contig15623.0.g44168.t1	Hypothetical protein	64	2	2	5.88141	56.2509	3.25764	0.130912
Contig23262.0.g26858.t1	60S ribosomal protein L13	216	9	29	1909.92	645.617	-1.56476	0.0245061
Contig22394.0v2.g2114.t1	Glycine C-acetyltransferase	409	2	4	1.67	5.53759	1.72941	0.0756237
Contig15773.0.g46870.t1	Hypothetical protein	225	3	6	19.6869	50.9909	1.373	0.0791448
Contig15785.0v1.g1479.t1	Ubiquinol-cytochrome C reductase hinge protein	105	2	3	15.7512	10.6992	-0.557958	0.569097
Contig1579.0v1.g43471.t1	Molecular chaperone HtpG	732	3	4	12.1018	25.1545	1.0556	0.0245151
Contig15807.0.g24582.t1	Acyl-CoA-binding domain-containing protein 6	312	1	7	5.43596	26.3085	2.27492	0.0466969
Contig15822.0i1.g28138.t1	Dihydrolipoamide acetyltransferase component of pyruvate dehydrogenase complex	425	9	28	117.102	642.004	2.45481	0.0834436
Contig15823.0i1.g37181.t1	Hypothetical protein	136	2	2	0.955516	10.1531	3.4095	0.128683
Contig15850.0.g42218.t1	Nadh dehydrogenase	205	6	13	122.42	516.819	2.07782	0.211757
Contig15891.0v1.g27352.t1	2-phosphoglycerate dehydratase	462	10	18	183.518	114.426	-0.681507	0.352198
Contig15979.0.g45175.t1	Probable nadh dehydrogenase	226	4	11	46.5471	200.836	2.10926	0.220001
Contig15985.0.0v1.g16348.t1	Hypothetical protein	316	9	22	183.312	659.215	1.84645	0.224118
Contig877.1.g46108.t1	Hypothetical protein	489	3	4	10.378	23.5409	1.18164	0.0375569
Contig16114.0v1.g9430.t1	3-hydroxybutyryl-CoA dehydrogenase	300	5	10	66.1859	459.632	2.79588	0.0518614
Contig16140.0v1.g29015.t1	Hypothetical protein	244	1	6	11.788	62.2363	2.40043	0.200417
Contig16275.0i1.g25775.t1	Asparaginyl-tRNA synthetase, cytoplasmic 1	684	11	20	435.196	277.106	-0.651226	0.407686
Contig8413.0.0.g40648.t1	Hypothetical protein	207	1	1	0.078919	4.5832	5.85984	0.108747
Contig1642.0i2.g4371.t1	Ribosomal protein L22	346	4	5	5.24141	22.7569	2.11827	0.0853172
Contig16421.0i1.g7494.t1	Hypothetical protein	352	1	1	1.14019	2.72442	1.25667	0.0253597
Contig16452.0.g12927.t1	Chaperone protein DnaK	662	25	102	1152.39	3442.37	1.57877	0.0769604
Contig165.1v1.g39603.t1	Glutamate dehydrogenase	511	19	41	627.125	1333.49	1.08838	0.0440245
Contig16505.0v1.g34949.t1	Hypothetical protein	1518	19	32	88.9817	204.771	1.20243	0.0200165
Contig16524.0.g17006.t1	Gtp-binding protein der	789	2	3	2.42712	14.6643	2.59499	0.0246381
Contig16632.0v1.g2178.t1	Elongation factor Ts, mitochondrial	341	11	19	110.39	658.774	2.57717	0.0277706
Contig23513.0.g2280.t1	Dihydrolipoyl dehydrogenase	495	19	67	548.257	2596.26	2.24351	0.0462588
Contig16948.0.0v1.g6657.t1	Isovaleryl-CoA dehydrogenase LiuA	424	2	3	8.08706	8.1321	0.00801229	0.980224
Contig17086.0v1.g14830.t1	Mitochondrial import inner membrane translocase subunit tim16	151	3	4	11.7618	27.7413	1.23792	0.037225
Contig17145.0v2.g10290.t1	Hypothetical protein	641	21	55	361.853	1550.34	2.0991	0.19797
Contig17209.0v1.g28679.t1	Hypothetical protein	105	1	1	4.59054	58.2122	3.66458	0.177311
Contig17239.0v1.g21344.t1	Methylase	479	3	5	10.6023	13.4807	0.346514	0.0303628
Contig17269.0.g7778.t1	Hypothetical protein	402	5	6	10.8287	45.3978	2.06777	0.136067
Contig17317.0i1.g28650.t1	Hypothetical protein	721	5	5	5.05933	30.9228	2.61165	0.045762
Contig17392.0v2.g14111.t1	ATP-utilizing phosphoenolpyruvate carboxykinase	573	19	36	1441.81	1229.33	-0.230005	0.755479
Contig17439.0v1.g30507.t1	Acetyl-CoA acetyltransferase, mitochondrial precursor	398	7	15	76.0362	103.502	0.444896	0.124268
Contig17449.0i2.g11657.t1	Hypothetical protein	314	8	19	145.672	528.866	1.86018	0.187091
Contig17540.0v1.g33006.t1	Phosphoribosyl pyrophosphate synthetase	427	1	2	2.00119	7.96747	1.99326	0.133212
Contig17579.0v1.g28721.t1	Hypothetical protein	710	1	1	0.408538	5.58872	3.77398	0.0328706
Contig17588.0v1.g4040.t1	30s ribosomal protein s18	611	12	21	31.822	184.434	2.53501	0.0655893
Contig17599.0.g15193.t1	50S ribosomal protein L1, chloroplastic	336	4	9	13.6521	74.4673	2.44748	0.0979271
Contig17599.0i1.g6327.t1	Leucine Rich Repeat family protein	304	5	10	24.5984	108.192	2.13695	0.0993798
Contig17601.0.g3482.t1	Glutathione peroxidase	175	1	1	0.199393	1.13279	2.50619	0.0298905
Contig1769.0.g45757.t1	IGR domain containing protein	159	4	9	31.9343	86.9616	1.44527	0.106537
Contig17785.0.g41152.t1	Ribosomal protein S15 containing protein	227	3	5	33.1445	123.012	1.89196	0.154466
Contig23531.0.g24725.t1	Chaperone activity of bc1 complex	640	2	2	4.292	7.75468	0.853417	0.0437524
Contig17973.0v3.g29397.t1	Calciumbinding atopy-related autoantigen	423	2	2	3.1681	11.9871	1.91979	0.0430891
Contig18015.0v1.g19711.t1	Hypothetical protein	160	1	2	3.47297	20.7429	2.57838	0.0924031
Contig23529.0.g11381.t1	Hypothetical protein	433	19	32	142	512.935	1.85288	0.205577
Contig18052.0v1.g20717.t1	Hypothetical protein	483	4	10	24.4048	70.1453	1.52318	0.08126
Contig18065.0i1v4.g9639.t1	Succinate dehydrogenase [ubiquinone] flavoprotein subunit, mitochondrial	640	7	11	42.7051	71.0358	0.734138	0.084246
Contig18088.0.g3030.t1	Hypothetical protein	470	1	2	2.4737	13.614	2.46035	0.087844
Contig18096.0.g9302.t1	Hypothetical protein	1865	23	36	98.2469	340.883	1.79479	0.0214616
Contig18119.0i2.g11123.t1	Glycerol-3-phosphate dehydrogenase	693	2	3	4.05141	12.4661	1.62151	0.14286
Contig18261.0i2.g27660.t1	Hypothetical protein	253	1	1	0.160327	2.00416	3.6439	0.128683
Contig18263.0v1.g26045.t1	GTPase Obg	523	1	1	1.24172	3.20995	1.37021	0.035073
Contig23518.0.g32418.t1	Pterin-4-alpha-carbinolamine dehydratase	282	2	2	1.66561	14.7362	3.14523	0.106277
Contig18308.0v1.g5562.t1	Electron transfer flavoprotein ubiquinone oxidoreductase	806	5	14	34.6621	150.19	2.11536	0.217962
Contig1832.0v4.g1186.t1	Succinate-CoA ligase subunit beta	445	1	1	2.75532	1.69694	-0.699278	0.464898
Contig18437.0.g46519.t1	Hypothetical protein	360	2	2	2.5554	3.83089	0.584131	0.112336
Contig18505.0.g44723.t1	5-azacytidine resistance protein azr1	332	5	5	17.7712	51.1009	1.52381	0.0881484
Contig18515.0v1.g453.t1	3-hydroxyisobutyrate dehydrogenase	317	6	6	17.5201	29.8928	0.770791	0.0548255
Contig18533.0i1.g23656.t1	AMP-dependent synthetase and ligase	697	5	6	19.1167	35.8645	0.907723	0.0449455
Contig18538.0v1.g2452.t1	Hypothetical protein	1063	6	9	48.0567	116.054	1.27198	0.0847741
Contig18578.0v1.g1584.t1	Hypothetical protein	134	2	2	3.24249	17.925	2.4668	0.0781544
Contig18578.0v1.g1585.t1	Dihydrolipoyllysine-residue acetyltransferase component of pyruvate dehydrogenase complex	507	9	29	279.928	1142.71	2.02934	0.116707
Contig18578.0v1.g1586.t1	Transmembrane protein, putative	290	1	2	5.4503	36.2027	2.73169	0.12714
Contig18669.0v1.g32597.t1	Phosphatidylserine decarboxylase	509	5	6	5.99702	15.0826	1.33057	0.0466669
Contig18771.0.g42583.t1	Hypothetical protein	770	3	4	1.81997	5.83914	1.68184	0.0478895
Contig18876.0.g7568.t1	Hypothetical protein	229	1	1	1.18786	6.37039	2.42301	0.135935
Contig18883.0.g47134.t1	Hypothetical protein	104	1	2	1.62122	4.97723	1.61827	0.118527
Contig18889.0v1.g29805.t1	Hypothetical protein	738	7	14	56.2367	126.274	1.16698	0.0392848
Contig18982.0i1.g32897.t1	Hypothetical protein	384	10	14	42.0628	144.87	1.78414	0.156712
Contig19016.0v1.g19497.t1	Hypothetical protein	229	1	1	0.494526	7.20512	3.8649	0.10777
Contig19069.0v1.g11578.t1	Membrane alanyl aminopeptidase	649	3	3	3.45028	34.3291	3.31465	0.063749
Contig19123.0i1v1.g38135.t1	Hypothetical protein	106	4	4	3.99623	20.6039	2.36621	0.0493576
Contig1913.0v2.g30552.t1	Hypothetical protein	499	14	25	76.1382	371.323	2.28598	0.121616
Contig3919.0.g39016.t1	NADH-ubiquinone oxidoreductase chain E	282	6	17	149.582	529.781	1.82445	0.197063
Contig19141.0.g30389.t1	Hypothetical protein	509	2	2	1.53035	5.24777	1.77784	0.0786501
Contig19204.0i1v3.g14926.t1	4-aminobutyrate transaminase	479	1	22	75.5385	233.133	1.62587	0.180711
Contig19204.0i2.g24984.t1	4-aminobutyrate transaminase	479	1	1	0.971224	2.20871	1.18533	0.0805944
Contig19220.0v2.g29527.t1	Hypothetical protein	694	16	28	56.4461	333.042	2.56076	0.0840284
Contig19223.0i3.g2095.t1	Hypothetical protein	207	1	3	3.33738	0.885	-1.91497	0.0572037
Contig19246.0i1v1.g6140.t1	Large subunit ribosomal protein L37Ae	100	2	6	220.294	92.4839	-1.25215	0.0245061
Contig19284.0v3.g5928.t1	Hypothetical protein	161	4	6	29.0651	60.5301	1.05837	0.267322
Contig19361.0i2.g3575.t1	Branched-chain-amino-acid aminotransferase	394	1	1	1.54738	2.11948	0.453888	0.268249
Contig1944.0i1v1.g2125.t1	Hypothetical protein	401	14	27	163.637	393.708	1.26663	0.0943573
Contig19500.0.g22889.t1	Hypothetical protein	941	3	5	5.44179	25.923	2.25208	0.0565604
Contig19533.0i2.g18182.t1	COX assembly mitochondrial protein	270	2	2	1.54915	6.90057	2.15524	0.127049
Contig19776.0.0.g8432.t1	Thioredoxin	192	7	18	102.448	319.765	1.64212	0.219626
Contig19872.0i1v1.g35753.t1	Putative hydrolases or acyltransferases (Alpha/beta hydrolase superfamily)	841	1	1	1.32531	3.33752	1.33245	0.0412126
Contig20005.0v3.g9173.t1	Ribosome recycling factor	276	1	33	1521.68	6272.67	2.04342	0.0345272
Contig20005.0v4.g9191.t1	Ribosome recycling factor	256	1	3	14.946	48.0074	1.6835	0.496384
Contig20022.0.g47057.t1	Hypothetical protein	145	5	6	22.9327	97.7773	2.09209	0.159195
Contig20062.0v1.g24829.t1	Mitochondrial ribosomal protein	552	2	2	2.7111	10.2114	1.91323	0.0407406
Contig20082.0.g41603.t1	Hypothetical protein	316	4	11	27.4078	124.513	2.18364	0.0443474
Contig20177.0.0v1.g38074.t1	Pyruvate dehydrogenase beta	369	11	29	291.874	1088.61	1.89906	0.148449
Contig20211.0.g21489.t1	ATP synthase subunit alpha	546	22	137	1732.3	8595.08	2.31082	0.215134
Contig20321.0v3.g23259.t1	Acyl-CoA synthetases (AMP-forming)/AMP-acid ligases II	361	12	34	220.538	808.341	1.87394	0.189208
Contig20406.0.g6548.t1	p-loop containing nucleoside triphosphate hydrolase	683	2	3	4.0408	13.592	1.75005	0.0929337
Contig20423.0i1.g30114.t1	Hypothetical protein	724	3	4	3.06124	21.5424	2.81499	0.109313
Contig20456.0.g43656.t1	NAD-dependent aldehyde dehydrogenase	505	15	29	418.342	363.921	-0.201057	0.383537
Contig20514.0i1v1.g35995.t1	Hypothetical protein	105	2	3	3.59043	9.7136	1.43585	0.177311
Contig20553.0v1.g14666.t1	Hypothetical protein	574	2	2	2.50818	20.0845	3.00137	0.112028
Contig20567.0i2v1.g28155.t1	FAD-dependent pyridine nucleotide-disulfide oxidoreductase	501	19	57	701.389	2716.66	1.95355	0.207721
Contig20586.0.g190.t1	Hypothetical protein	638	4	6	15.811	25.7636	0.704404	0.076308
Contig23571.0.g23314.t1	Hypothetical protein	272	2	2	4.46547	12.6435	1.50151	0.0903446
Contig20691.0v1.g8390.t1	Hypothetical protein	128	3	7	19.052	116.349	2.61045	0.168735
Contig20725.0v1.g34762.t1	Hypothetical protein	188	5	15	70.9728	383.781	2.43495	0.173919
Contig20800.0.0v1.g4157.t1	Ubiquinone biosynthesis monooxygenase coq6-like	527	2	2	3.303	8.12662	1.29888	0.0433776
Contig20804.0i2.g29151.t1	Hypothetical protein	249	6	13	63.9497	215.625	1.75352	0.069295
Contig20909.0i1.g21278.t1	NADPH:adrenodoxin oxidoreductase, mitochondrial	518	9	15	98.2164	296.804	1.59547	0.0860364
Contig20945.0v1.g37205.t1	Hypothetical protein	58	2	3	15.291	46.7328	1.61175	0.0902961
Contig20958.0i1.g36091.t1	Hypothetical protein	310	2	3	1.75213	9.96987	2.50846	0.110443
Contig20966.0i3.g25522.t1	Transmembrane protein, putative	160	1	2	2.54321	20.1567	2.98654	0.150292
Contig21031.0i1v1.g38744.t1	Dihydrolipoyl dehydrogenase	507	9	15	32.032	131.609	2.03868	0.0439594
Contig21128.0v1.g36271.t1	Hypothetical protein	232	3	6	15.333	132.758	3.11409	0.183527
Contig21319.0v2.g15848.t1	NADH dehydrogenase [ubiquinone] flavoprotein 1, mitochondrial	475	6	18	51.2693	194.75	1.92546	0.205018
Contig21444.0.g43710.t1	Hypothetical protein	217	4	9	24.9042	107.051	2.10384	0.174466
Contig21449.0.1v1.g36587.t1	Hypothetical protein	381	2	3	1.74726	4.01091	1.19884	0.00549339
Contig21459.0v1.g26123.t1	Hypothetical protein	275	8	14	30.6108	143.057	2.22447	0.17427
Contig2152.0i1v2.g18176.t1	Hypothetical protein	255	3	5	19.5968	126.828	2.69417	0.0155924
Contig21535.0i1.g44653.t1	Succinate dehydrogenase iron-sulfur subunit	317	2	2	2.6437	4.5367	0.779087	0.1461
Contig21682.0v2.g20716.t1	Ornithine--oxo-acid aminotransferase	436	1	1	0.896001	0.696808	-0.362739	0.106098
Contig21756.0v7.g30198.t1	Ribosomal protein L9, N-terminal domain containing protein	202	3	7	58.7552	206.481	1.81322	0.117193
Contig2181.0v2.g18178.t1	Hypothetical protein	376	4	6	10.1792	30.6129	1.58852	0.103453
Contig21936.0v1.g18493.t1	Kinesin light chain-like protein	795	3	3	4.21926	16.4832	1.96593	0.0841243
Contig22111.0v1.g3420.t1	Translation protein, beta-barrel domain	371	9	16	120.767	476.027	1.97881	0.128611
Contig22114.0v1.g4205.t1	Small GTP-binding protein domain containing protein	790	6	10	57.9263	96.2831	0.733064	0.0622412
Contig22122.0.g25730.t1	Hypothetical protein	159	4	4	13.8633	80.3432	2.53491	0.199443
Contig22186.0v1.g27729.t1	Hypothetical protein	229	5	9	62.4304	175.888	1.49434	0.242218
Contig22192.0v1.g4642.t1	Ubiquinol-cytochrome c reductase iron-sulfur subunit	275	5	11	54.2863	161.65	1.57421	0.217062
Contig22206.0.g21372.t1	Hypothetical protein	646	9	17	73.9782	287.886	1.96033	0.165596
Contig22212.0v1.g29989.t1	Hypothetical protein	189	2	2	0.287235	7.53138	4.71261	0.164075
Contig22222.0.g9616.t1	Acetyl-coenzyme A carboxylase carboxyl transferase subunit beta, chloroplastic	540	15	33	523.503	405.58	-0.368211	0.55131
Contig22229.0i1.g13183.t1	Peptidase M16 inactive domain containing protein	489	20	48	630.846	1718.94	1.44616	0.218807
Contig22248.0i1v2.g23215.t1	Hypothetical protein	475	8	17	115.768	494.123	2.09363	0.181358
Contig23559.0.g12385.t1	Hypothetical protein	112	4	8	18.2933	32.6909	0.837576	0.170605
Contig22287.0i1.g36814.t1	Glutamate dehydrogenase	519	8	10	43.2467	86.837	1.00572	0.0538339
Contig22300.0v1.g1868.t1	Hypothetical protein	459	4	5	8.47989	37.0773	2.12842	0.109103
Contig22321.0.0v1.g2198.t1	Acetyl-CoA C-acetyltransferase	421	11	27	168.325	665.018	1.98214	0.0393199
Contig22322.0i1v1.g27957.t1	Electron transfer flavoprotein subunit mitochondrial	349	1	1	2.57583	3.01945	0.229249	0.631149
Contig22342.0.g34059.t1	Hypothetical protein	392	16	36	116.867	976.139	3.06221	0.170075
Contig22377.0i4.g3077.t1	Malate dehydrogenase	352	17	45	590.892	2470.67	2.06394	0.0222487
Contig22384.0.g40746.t1	Hypersensitive-induced response protein 3	326	9	21	74.104	562.493	2.92421	0.145773
Contig22387.0v2.g29589.t1	NADH-quinone oxidoreductase subunit I	253	3	7	15.219	65.6763	2.1095	0.202156
Contig22393.0.g18763.t1	Calcium uniporter mitochondrial	352	3	6	16.1334	30.8644	0.935889	0.107714
Contig22418.0.g33623.t1	Mitochondrial glycoprotein domain containing protein	259	6	58	325.198	1651.59	2.34446	0.0760831
Contig22437.0.g9755.t1	Hypothetical protein	153	2	2	56.2786	103.223	0.875098	0.375604
Contig22444.0.g41174.t1	Aspartyl asparaginyl beta	239	3	3	28.2437	60.9109	1.10877	0.120829
Contig22445.0.g46471.t1	Mitochondrial dicarboxylatetricarboxylate transporter dtc	313	5	9	37.2814	145.12	1.96072	0.117647
Contig22488.0v2.g4312.t1	Hypothetical protein	1313	2	3	18.3686	36.7621	1.00098	0.129773
Contig22488.0v1.g4318.t1	Hypothetical protein	1313	2	64	377.605	1183.44	1.64804	0.0853172
Contig22500.0i1.g17715.t1	Hypothetical protein	233	3	17	29.1002	154.65	2.40991	0.212407
Contig22518.0i4.g34398.t1	Outer mitochondrial membrane protein porin 1	294	8	19	110.952	1242.19	3.48488	0.068521
Contig22520.0.g46576.t1	Nucleic acid-binding, OB-fold	158	11	17	1026.52	918.477	-0.160453	0.684149
Contig22523.0.g44011.t1	Hypothetical protein	146	2	2	20.5306	118.49	2.52891	0.192899
Contig22600.0i2v1.g2925.t1	Large subunit ribosomal protein L17e	184	2	7	152.248	113.513	-0.423561	0.0851343
Contig22625.0v2.g31042.t1	4a-hydroxytetrahydrobiopterin dehydratase	188	3	4	6.28096	7.13174	0.183269	0.241606
Contig22626.0v4.g37105.t1	Hypothetical protein	110	3	9	112.945	444.829	1.97763	0.0224022
Contig22636.0i1.g1571.t1	Mitochondrial phosphate carrier protein 2	301	2	16	63.4797	309.745	2.28671	0.0518614
Contig22636.0i2.g18803.t1	Mitochondrial phosphate carrier protein 2	301	2	2	16.9918	83.0935	2.2899	0.047646
Contig22687.0i1.g9060.t1	Hypothetical protein	174	2	5	26.7338	82.3424	1.62297	0.22961
Contig22707.0.g43743.t1	NADH dehydrogenase, putative	171	4	7	20.9415	91.9265	2.13412	0.215111
Contig22749.0v1.g33511.t1	Hypothetical protein	742	2	3	4.52017	12.7013	1.49053	0.0344334
Contig22779.0v1.g23708.t1	Glutaredoxin	192	7	18	66.3484	250.082	1.91427	0.0360403
Contig23415.0.g25708.t1	Pterin-4-alpha-carbinolamine dehydratase	156	7	22	123.284	698.191	2.50164	0.192618
Contig22852.0i3.g2494.t1	Hypothetical protein	366	5	7	22.4461	81.3819	1.85824	0.063749
Contig22858.0v1.g21651.t1	Hypothetical protein	79	2	3	35.2346	120.128	1.76951	0.153553
Contig22865.0.g35064.t1	Acylpyruvate hydrolase	235	2	2	13.2051	7.5033	-0.815495	0.294348
Contig22866.0v1.g24390.t1	Hypothetical protein	118	2	6	10.7906	63.7289	2.56217	0.074954
Contig23554.0.g16073.t1	Acyl carrier protein	133	3	9	49.535	134.656	1.44275	0.149186
Contig23091.0.g35695.t1	Hypothetical protein	313	2	2	1.16029	6.23106	2.42499	0.0699544
Contig5577.0.0.g8926.t1	Hypothetical protein	138	2	5	16.147	54.8653	1.76463	0.255691
Contig527.1.g19697.t1	DnaJ domain containing protein	336	6	11	54.075	309.307	2.516	0.194523
Contig232.1.g42294.t1	Hypothetical protein	160	5	12	65.2727	165.505	1.34233	0.13911
Contig23374.0.g5143.t1	Hypothetical protein	629	3	5	4.29457	1.1397	-1.91386	0.402581
Contig2346.0i1v1.g40482.t1	50s ribosomal protein l21	250	1	1	10.1696	22.7617	1.16235	0.13353
Contig23515.0.g36282.t1	Glycogen synthase kinase	359	2	3	3.11032	11.4609	1.88158	0.00344755
Contig7806.0i1v2.g24878.t1	Aldehyde dehydrogenase	550	17	49	438.51	1948.91	2.15198	0.0747506
Contig23544.0.g22124.t1	Partner of Y14 and mago	241	1	1	1.45211	5.243	1.85224	0.00546818
Contig3183.0.g26263.t1	Hypothetical protein	451	1	1	1.62283	4.55477	1.48887	0.0570705
Contig254.1v2.g31804.t1	Hypothetical protein	395	3	3	8.55085	11.2836	0.400089	0.368138
Contig2583.0v2.g20889.t1	Hypothetical protein	212	3	8	18.6563	213.058	3.51351	0.177235
Contig2588.0v2.g32315.t1	Hypothetical protein	113	1	1	1.96992	6.14327	1.64087	0.165303
Contig2652.0i1.g6619.t1	Hypothetical protein	197	2	4	10.0509	85.6399	3.09095	0.138713
Contig266.0v1.g17337.t1	Hypothetical protein	101	1	1	0.979212	6.21212	2.66539	0.072052
Contig4116.0v1.g13172.t1	Hypothetical protein	296	2	2	1.31701	2.87102	1.1243	0.172297
Contig2782.0.g29531.t1	Hypothetical protein	371	2	4	8.61414	45.7937	2.41037	0.124268
Contig2840.0v1.g7551.t1	RNA-binding domain protein	375	13	26	62.8266	337.31	2.42463	0.100812
Contig2909.0.g46733.t1	Short chain enoyl-CoA hydratase	272	6	9	74.2104	195.004	1.39381	0.0277706
Contig2997.0i1v1.g1519.t1	FAD-dependent pyridine nucleotide-disulphide oxidoreductase	444	10	17	98.0176	237.361	1.27597	0.156712
Contig3127.0.3v1.g18992.t1	Hypothetical protein	1793	40	70	374.356	1268.11	1.76019	0.119425
Contig323.1v1.g92.t1	Hypothetical protein	290	5	9	27.8345	135.121	2.27931	0.215141
Contig340.1v1.g24072.t1	ATP-dependent metalloprotease FtsH family protein	877	15	26	67.1813	294.854	2.13387	0.158114
Contig345.1v1.g24957.t1	Peptidase M16 inactive domain-containing protein	531	20	50	1258.08	2479.05	0.978567	0.299066
Contig3549.0v1.g21238.t1	Arginine kinase	374	9	38	291.687	2698.5	3.20966	0.0396028
Contig3554.0.1.g8885.t1	Mitochondrial uncoupling protein A	308	10	22	102.953	567.539	2.46274	0.158114
Contig360.1i4v5.g33794.t1	IQ calmodulin-binding motif family protein	240	3	4	1.46787	5.99004	2.02884	0.0842324
Contig3713.0i2.g34410.t1	Adenylosuccinate synthetase	447	2	2	9.91987	12.7549	0.362654	0.310374
Contig3905.0v2.g8493.t1	Hypothetical protein	590	26	58	435.348	1964.69	2.17406	0.199443
Contig392.1v1.g3601.t1	Phosphoglycerate kinase	419	19	48	409.236	3153.71	2.94605	0.0328706
Contig395.0i1v2.g33001.t1	Hypothetical protein	508	11	21	38.8355	202.84	2.38489	0.104621
Contig401.1i4.g24887.t1	Hypothetical protein	135	5	10	51.2945	171.718	1.74316	0.206121
Contig4343.0v1.g9644.t1	Tryptophan--tRNA ligase chloroplastic/mitochondrial	370	6	12	49.2024	113.148	1.20141	0.0253597
Contig4380.0i1v2.g35480.t1	Large ribosomal subunit protein, putative	183	2	17	653.107	289.007	-1.17621	0.039859
Contig4449.0v1.g15564.t1	Hypothetical protein	121	4	8	44.6357	159.886	1.84077	0.172675
Contig4457.0.g27971.t1	Peptidylprolyl isomerase	1054	5	7	14.2984	18.4811	0.370196	0.38572
Contig4606.0.g44963.t1	Ribosomal RNA small subunit methyltransferase I	680	1	1	0	0.0953231	Inf	0.211821
Contig4660.0.g22611.t1	Dihydrolipoamide acetyltransferase component of pyruvate dehydrogenase complex	505	11	28	72.3159	339.962	2.23299	0.0972156
Contig4736.0.g4735.t1	SelR domain containing protein	437	9	15	56.2657	219.75	1.96553	0.0872498
Contig482.0v1.g4336.t1	Histidine ammonia-lyase	920	1	4	8.86992	46.3925	2.3869	0.0947465
Contig503.1v1.g20479.t1	Hypothetical protein	109	2	12	95.1547	214.511	1.1727	0.066277
Contig5092.0v1.g22001.t1	Hypothetical protein	346	3	6	5.5731	52.8289	3.24477	0.0860422
Contig5181.0v2.g27923.t1	Elongation factor Tu, mitochondrial	451	23	81	1782.54	4308.2	1.27315	0.0218264
Contig526.0i1v2.g11834.t1	Peptidyl-prolyl cis-trans isomerase	188	11	40	317.109	1084.69	1.77423	0.243728
Contig5293.0i1v1.g2322.t1	Atp synthase subunit mitochondrial	300	9	33	475.942	2317.91	2.28397	0.223063
Contig53.1i1.g11549.t1	Hypothetical protein	154	2	4	4.37091	23.3893	2.41984	0.213262
Contig536.0i1v1.g16360.t1	Subunit of the mitochondrial inner membrane i-AAA protease complex	648	7	11	31.3155	76.7698	1.29366	0.0908854
Contig5368.0v1.g15053.t1	Hypothetical protein	936	3	3	2.61039	13.5005	2.37068	0.0129224
Contig5416.0v2.g42882.t1	Type I citrate synthase	455	10	16	68.0071	341.395	2.32769	0.033415
Contig5638.0i2.g22301.t1	Peptidyl-prolyl cis-trans isomerase	201	5	6	44.3842	58.3822	0.395484	0.324209
Contig5693.0i1v1.g19180.t1	NADH dehydrogenase ubiquinone 1 alpha subcomplex subunit 2	103	4	10	50.7511	173.175	1.77072	0.155747
Contig5748.0i1v1.g392.t1	Glycine cleavage system aminomethyltransferase GcvT	397	10	21	180.581	802.384	2.15165	0.0376942
Contig5799.0.g25991.t1	Protein phosphatase	387	7	11	82.9681	200.103	1.27011	0.0854021
Contig590.1i3.g1766.t1	ATP-dependent zinc metalloprotease FTSH protein	921	15	37	49.1987	424.623	3.10949	0.125588
Contig5904.0i1v1.g24783.t1	Hypothetical protein	579	1	2	0.464904	6.35401	3.77266	0.0424875
Contig5972.0.g44827.t1	Hypothetical protein	244	1	4	2.2478	17.6042	2.96933	0.17262
Contig6016.0i1v1.g33824.t1	Hypothetical protein	569	3	4	2.4033	7.33334	1.60945	0.0214616
Contig6049.0i1v5.g24354.t1	Hydrolase, alpha/beta fold family protein	404	8	18	233.375	675.583	1.53349	0.258864
Contig6098.0i1.g14685.t1	Hypothetical protein	208	1	1	0.649499	3.12217	2.26515	0.0579938
Contig6122.0i1v1.g35404.t1	Ribosomal protein L7/L12 C-terminal domain containing protein	282	3	6	62.6748	185.743	1.56735	0.189046
Contig617.0.g39836.t1	Adenylate kinase B	241	9	20	98.0723	845.55	3.10797	0.154003
Contig626.1.g23865.t1	Hypothetical protein	212	3	3	21.6632	83.4473	1.94562	0.115132
Contig6354.0.0.g23034.t1	Hypothetical protein	118	3	4	9.06532	35.2471	1.95908	0.112937
Contig6434.0v1.g16293.t1	DNA-dependent RNA polymerase family protein	1305	1	2	0.563782	5.97547	3.40584	0.0387101
Contig645.1v2.g8516.t1	Elongation factor G, mitochondrial	1068	4	5	15.4049	26.1712	0.764595	0.035915
Contig6508.0v1.g20678.t1	Enoyl-CoA hydratase mitochondrial	278	8	14	78.4287	154.469	0.977859	0.0866369
Contig651.1v5.g17395.t1	Hypothetical protein	136	2	2	6.80643	17.3742	1.35198	0.00980603
Contig6563.0i2.g1427.t1	DEAD-box ATP-dependent RNA helicase	749	13	29	113.949	764.922	2.74693	0.0218264
Contig6862.0v2.g36873.t1	Hypothetical protein	181	2	2	0.41218	6.24824	3.9221	0.101154
Contig690.1v1.g6182.t1	Isocitrate dehydrogenase, mitochondrial	424	5	7	21.5953	29.8528	0.46715	0.337004
Contig6967.0.g45504.t1	Hypothetical protein	201	4	8	7.37916	48.6003	2.71944	0.143139
Contig706.1.g34653.t1	Small subunit ribosomal protein S20e	120	5	13	247.11	760.305	1.62143	0.102991
Contig7101.0.1.g8498.t1	Hypothetical protein	355	1	1	0.159386	2.83267	4.15157	0.0437524
Contig7106.0i1.g31756.t1	D-amino acid dehydrogenase small subunit	479	2	2	2.30347	4.02059	0.8036	0.130862
Contig716.1v1.g17432.t1	Hypothetical protein	313	6	17	94.88	402.031	2.08313	0.224251
Contig719.0v1.g44711.t1	Alternative mitochondrial	273	6	14	57.8454	447.825	2.95266	0.141364
Contig7224.0i1v1.g19309.t2	Serine hydroxymethyltransferase	484	3	4	21.2383	62.3984	1.55484	0.0182201
Contig7469.0.g17225.t1	Zinc finger CDGSH-type	281	3	3	10.3419	59.8185	2.53209	0.11002
Contig7539.0i1v1.g23694.t1	Mitochondrial methylmalonyl-CoA mutase	759	7	9	37.0051	67.626	0.869853	0.102999
Contig760.1v1.g12954.t1	Hypothetical protein	76	4	7	29.3044	54.3438	0.890998	0.0904992
Contig7605.0v2.g17901.t1	Lon protease-like mitochondrial	1042	3	4	14.154	29.5641	1.06264	0.181462
Contig770.0i1v1.g7649.t1	NADP-dependent oxidoreductase domain	490	11	21	69.2317	313.958	2.18107	0.0863055
Contig7725.0.g40766.t1	Hypothetical protein	294	1	1	0	0.929248	Inf	0.109169
Contig7761.0v1.g5079.t1	Hypothetical protein	1019	9	14	11.2724	60.9975	2.43595	0.0438647
Contig7825.0i4.g291.t1	NADH-quinone oxidoreductase	730	15	40	228.864	903.555	1.98112	0.0957441
Contig7866.0i1v1.g31907.t1	Hypothetical protein	149	2	4	1.81644	12.2084	2.74869	0.149713
Contig7895.0i2.g12171.t1	Hypothetical protein	275	2	2	1.04285	2.12921	1.0298	0.14615
Contig8347.0v1.g6309.t1	Methylmalonyl-CoA epimerase	188	5	17	157.507	978.478	2.63512	0.0453857
Contig8410.0.g46513.t1	Thioredoxin	312	1	3	8.896	19.3575	1.12166	0.0258061
Contig851.0.g46544.t1	Hypothetical protein	312	4	5	8.87296	65.7368	2.88921	0.113796
Contig8515.0i2.g19892.t1	Dihydropyrimidine dehydrogenase	1033	7	7	11.8713	22.8425	0.944241	0.0425686
Contig8531.0i1v1.g16704.t1	ATP synthase subunit beta	489	17	91	1323.57	8026	2.60024	0.190123
Contig88.1v1.g37587.t1	ATP synthase alpha subunit, nucleotide-binding domain protein	597	12	25	67.6313	329.323	2.28374	0.132581
Contig8958.0.g20992.t1	Hypothetical protein	199	2	4	2.02774	6.75537	1.73616	0.00543373
Contig904.1v1.g2529.t1	Hypothetical protein	321	13	31	148.359	1860.69	3.64867	0.0690391
Contig9079.0.0v1.g18340.t1	Pyruvate dehydrogenase E1 component subunit alpha, mitochondrial	380	11	24	173.406	618.13	1.83376	0.140166
Contig9123.0.g10657.t1	Hypothetical protein	1077	7	9	12.8633	36.9413	1.52198	0.0246381
Contig922.0i1v1.g4601.t1	ATP-dependent zinc metalloprotease FtsH	688	4	7	7.80246	88.6084	3.50544	0.0884353
Contig9246.0i1v1.g20008.t1	Hypothetical protein	568	3	3	3.67854	17.8799	2.28113	0.0724778
Contig9248.0.0v1.g10220.t1	Hypothetical protein	887	6	9	6.90496	36.4423	2.39991	0.0680197
Contig9515.0i2v1.g2031.t1	Pyridoxal phosphate-dependent transferase	451	12	25	381.228	505.34	0.4066	0.0406082
Contig9601.0.0v1.g32275.t1	Hypothetical protein	163	2	2	6.29417	35.419	2.49244	0.119868
Contig98.0.0v1.g19782.t1	Gamma-carbonic anhydrase	260	8	15	109.054	346.562	1.66807	0.215141
Contig980.0v1.g33964.t1	Hypothetical protein	165	2	2	5.40937	29.0012	2.42258	0.12714
Contig9817.0.1.g27596.t1	2-oxoisovalerate dehydrogenase subunit alpha	437	1	1	0.0919838	0.219383	1.254	0.324267
