# Supplementary material for: Exploration of the Nuclear Proteomes in the Ciliate Oxytricha trifallax
Source: Microorganisms. 2023 Jan 30;11(2):343. doi: 10.3390/microorganisms11020343 (PMC9958989; doi:10.3390/microorganisms11020343)
Supplement: Supplementary file 1 [file microorganisms-11-00343-s001.zip › microorganisms-2102997-supplementary/tableS5.xlsx]

## Sheet: Gcn5
Sequences producing significant alignments:
Gene name	Description	Score (bits)	E-Value
g12609	Acyl-CoA N-acyltransferase	249.21	1.96637e-77
g31667	Acyl-CoA N-acyltransferase	249.21	1.96637e-77
g25698	Histone acetyltransferase	63.1586	2.57493e-10
g38402	Histone acetyltransferase	63.1586	2.57493e-10
g46256	Histone acetyltransferase	60.4622	1.06878e-09
BLASTP in OxyDB (https://oxy.ciliate.org) against 2020 genome assembly with default settings, using yeast Gcn5 (UniProt ID: Q03330) as query

## Sheet: Hat1
Sequences producing significant alignments:
Gene name	Description	Score (bits)	E-Value
g33529	Hypothetical protein	98.2117	5.68337e-22
g28486	Hypothetical protein	98.2117	5.68337e-22
g33504	Hypothetical protein	98.2117	5.68337e-22
g47028	Hypothetical protein	98.2117	5.68337e-22
g33519	Hypothetical protein	98.2117	6.58639e-22
g26720	Histone acetyltransferase type b catalytic subunit	97.4413	7.02614e-22
g15005	Histone acetyltransferase type b catalytic subunit	97.4413	7.02614e-22
g40556	Histone acetyltransferase type b catalytic subunit	97.4413	1.27397e-21
BLASTP in OxyDB (https://oxy.ciliate.org) against 2020 genome assembly with default settings, using yeast Hat1 (UniProt ID: Q12341) as query

## Sheet: NuA4-Esa1
Sequences producing significant alignments:
Gene name	Description	Score (bits)	E-Value
g21605	Histone lysine acetyltransferase MYST-A	244.202	2.75406e-75
g25336	Histone lysine acetyltransferase MYST-A	244.202	2.75406e-75
g31009	Histone acetyltransferase	244.202	8.04663e-75
BLASTP in OxyDB (https://oxy.ciliate.org) against 2020 genome assembly with default settings, using yeast Esa1 (UniProt ID: Q08649; catalytic component of NuA4 histone acetyltransferase complex) as query
