# Supplementary material for: Exploration of the Nuclear Proteomes in the Ciliate Oxytricha trifallax
Source: Microorganisms. 2023 Jan 30;11(2):343. doi: 10.3390/microorganisms11020343 (PMC9958989; doi:10.3390/microorganisms11020343)
Supplement: Supplementary file 1 [file microorganisms-11-00343-s001.zip › microorganisms-2102997-supplementary/tableS6.xlsx]

## Sheet: mic
InterPro domain	Count
EF-hand domain pair	36
EF-hand domain	31
EF-Hand 1, calcium-binding site	29
WD40/YVTN repeat-like-containing domain superfamily	26
WD40-repeat-containing domain superfamily	24
WD40 repeat	23
P-loop containing nucleoside triphosphate hydrolase	21
WD40-repeat-containing domain	19
EF-hand domain pair protein CML-like	17
Leucine-rich repeat domain superfamily	17
Armadillo-type fold	13
Tetratricopeptide-like helical domain superfamily	13
Leucine-rich repeat	12
Protein kinase-like domain superfamily	10
WD40 repeat, conserved site	10
Regulator of chromosome condensation 1/beta-lactamase-inhibitor protein II	9
Regulator of chromosome condensation, RCC1	9
Protein kinase domain	7
C2 domain superfamily	6
G-protein beta WD-40 repeat	6
GAR domain	6
GAR domain superfamily	6
Giardin subunit beta-like	6
Growth factor receptor cysteine-rich domain superfamily	6
Kinesin motor domain	6
Kinesin motor domain superfamily	6
Serine/threonine-protein kinase, active site	6
Transient receptor potential cation channel subfamily V	6
Band 7 domain	5
Band 7/SPFH domain superfamily	5
C2 domain	5
Ion transport domain	5
IQ motif, EF-hand binding site	5
Papain-like cysteine peptidase superfamily	5
Protein kinase, ATP binding site	5
Quinoprotein alcohol dehydrogenase-like superfamily	5
14-3-3 domain	4
14-3-3 domain superfamily	4
14-3-3 protein	4
AAA+ ATPase domain	4
Ankyrin repeat	4
Ankyrin repeat-containing domain	4
Ankyrin repeat-containing domain superfamily	4
Armadillo-like helical	4
B-box-type zinc finger	4
Enkurin domain	4
Furin-like repeat	4
Kinesin-like protein	4
MORN motif	4
SAS-6, N-terminal domain superfamily	4
Tetratricopeptide repeat	4
Tetratricopeptide repeat-containing domain	4
Zinc finger, RING/FYVE/PHD-type	4
ABC transporter-like	3
ABC transporter, conserved site	3
Calpain large subunit, domain III superfamily	3
Centrosomal CEP44 domain	3
Centrosomal protein of 44kDa	3
Copine	3
FGFR1 oncogene partner (FOP), N-terminal dimerisation domain	3
HAD-like superfamily	3
HEAT, type 2	3
Helicase superfamily 1/2, ATP-binding domain	3
Immunoglobulin-like fold	3
Nucleoside diphosphate kinase-like domain	3
Nucleoside diphosphate kinase-like domain superfamily	3
P-type ATPase	3
P-type ATPase, A domain superfamily	3
P-type ATPase, cytoplasmic domain N	3
P-type ATPase, phosphorylation site	3
P-type ATPase, transmembrane domain superfamily	3
Peptidase C2, calpain family	3
Peptidase C2, calpain, catalytic domain	3
PH-like domain superfamily	3
Phosphatidylinositol kinase	3
Sperm-tail PG-rich repeat	3
Spindle assembly abnormal protein 6, N-terminal	3
Thioredoxin-like superfamily	3
Tubulin	3
Tubulin, C-terminal	3
Tubulin, conserved site	3
Tubulin/FtsZ, 2-layer sandwich domain	3
Tubulin/FtsZ, C-terminal	3
Tubulin/FtsZ, C-terminal domain superfamily	3
Tubulin/FtsZ, GTPase domain	3
Tubulin/FtsZ, GTPase domain superfamily	3
von Willebrand factor A-like domain superfamily	3
Zinc finger protein DZIP1, N-terminal	3
Zinc finger, RING-type	3
ABC transporter A	2
Anaphase-promoting complex subunit 1	2
ATP-dependent RNA helicase DEAD-box, conserved site	2
Beta tubulin	2
Beta tubulin, autoregulation binding site	2
CFA20 domain	2
Chitin binding domain	2
Coiled-coil domain-containing protein 77	2
Domain of unknown function DUF4200	2
Domain of unknown function DUF4201	2
Glutathione S-transferase, C-terminal domain superfamily	2
Golgi apparatus membrane protein TVP15	2
HAD superfamily	2
Helicase, C-terminal	2
HotDog domain superfamily	2
Immunoglobulin E-set	2
Jacalin-like lectin domain superfamily	2
Kinesin motor domain, conserved site	2
LIS1 homology motif	2
Longin-like domain superfamily	2
Major sperm protein (MSP) domain	2
NDPK7, second NDPk domain	2
NO signalling/Golgi transport ligand-binding domain superfamily	2
Nucleic acid-binding, OB-fold	2
Nucleoside diphosphate kinase	2
Nucleoside diphosphate kinase 7	2
P-type ATPase, subfamily V	2
PapD-like superfamily	2
Parkin co-regulated protein	2
Phosphatidylinositol 3-/4-kinase, catalytic domain	2
Phosphatidylinositol 3-/4-kinase, catalytic domain superfamily	2
Phosphatidylinositol 3/4-kinase, conserved site	2
Pleckstrin homology domain	2
RecF/RecN/SMC, N-terminal	2
Rossmann-like alpha/beta/alpha sandwich fold	2
SKP1/BTB/POZ domain superfamily	2
Small GTP-binding protein domain	2
SMCs flexible hinge	2
SMCs flexible hinge superfamily	2
SNARE	2
Target SNARE coiled-coil homology domain	2
Thioredoxin domain	2
TLDc domain	2
TOG domain	2
Transport protein particle (TRAPP) component	2
Trichohyalin-plectin-homology domain	2
Tyrosine-protein kinase ephrin type A/B receptor-like	2
Uncharacterised domain DM10	2
Winged helix DNA-binding domain superfamily	2
Zinc finger C2H2-type	2
ABC transporter type 1, transmembrane domain	1
ABC transporter type 1, transmembrane domain superfamily	1
Actin-related protein 2/3 complex subunit 4	1
Acyl-coenzyme A thioesterase 13	1
Adenosine/AMP deaminase domain	1
Adenosine/AMP deaminase N-terminal	1
Afadin/alpha-actinin-binding	1
Aldolase-type TIM barrel	1
Alpha tubulin	1
Alpha/Beta hydrolase fold	1
Alpha/beta hydrolase fold-1	1
Aminoacyl-tRNA synthetase, class I, conserved site	1
Aminoacyl-tRNA synthetase, class Ia, anticodon-binding	1
Aminoacyl-tRNA synthetase, class Ic	1
AMP-activated protein kinase, glycogen-binding domain	1
AN1-like Zinc finger	1
Anaphase-promoting complex subunit 4, WD40 domain	1
AP-2 complex subunit mu, C-terminal superfamily	1
Arf GTPase activating protein	1
ArfGAP domain superfamily	1
ARFGAP/RecO-like zinc finger	1
Arp2/3 complex subunit 2/4	1
Atg6, BARA domain	1
Atg6/Beclin	1
Atg6/Beclin C-terminal domain superfamily	1
Atg6/beclin, coiled-coil domain	1
ATP-grasp fold, subdomain 1	1
ATP:guanido phosphotransferase	1
ATP:guanido phosphotransferase active site	1
ATP:guanido phosphotransferase, catalytic domain	1
ATP:guanido phosphotransferase, N-terminal	1
ATP:guanido phosphotransferase, N-terminal domain superfamily	1
ATPase, V0 complex, subunit 116kDa, eukaryotic	1
B9 domain	1
Bacteriophage T5, Orf172 DNA-binding	1
BEACH domain	1
BEACH domain superfamily	1
Bet3 family	1
Beta-lactamase/transpeptidase-like	1
BTB/POZ domain	1
Calcyclin-binding Protein, CS domain	1
Calmodulin	1
Cation-transporting P-type ATPase, C-terminal	1
Cation-transporting P-type ATPase, N-terminal	1
Centrosomal protein CEP162-like	1
Centrosomal protein of 120kDa-like	1
Centrosomal protein of 135kDa	1
Centrosomal protein POC5	1
CEP76, C2 domain	1
CFAP53/TCHP	1
Chitin biosynthesis protein Chs5, N-terminal	1
Chromatin assembly factor 1 subunit A	1
Chs5p-Arf1p binding	1
Cilia- and flagella-associated protein 157	1
Cilia- and flagella-associated protein 53	1
Cilia- and flagella-associated protein 77	1
CLASP N-terminal domain	1
Clathrin/coatomer adaptor, adaptin-like, N-terminal	1
Clusterin-associated protein-1	1
Coatomer alpha subunit	1
Coatomer beta subunit (COPB1)	1
Coatomer beta subunit, appendage platform domain	1
Coatomer beta subunit, C-terminal	1
Coatomer delta subunit	1
Coatomer, alpha subunit, C-terminal	1
Coatomer, WD associated region	1
Coiled-coil domain-containing protein 124/Oxs1	1
Coiled-coil domain-containing protein 153	1
Coiled-coil domain-containing protein 173	1
Coiled-coil domain-containing protein 39	1
Coiled-coil domain-containing protein 40	1
Coiled-coil domain-containing protein 78	1
Condensin complex subunit 2/barren	1
CS domain	1
Cullin homology domain	1
Cullin homology domain superfamily	1
Cullin, N-terminal	1
CXXC motif containing zinc binding protein, eukaryotic	1
Cyclic nucleotide-binding domain	1
Cyclic nucleotide-binding-like	1
DEAD/DEAH box helicase domain	1
Diacylglycerol kinase	1
Diacylglycerol kinase, accessory domain	1
Diacylglycerol kinase, catalytic domain	1
Disulphide isomerase	1
DNA topoisomerase 3-like, TOPRIM domain	1
DNA topoisomerase, type IA	1
DNA topoisomerase, type IA, active site	1
DNA topoisomerase, type IA, central	1
DNA topoisomerase, type IA, central region, subdomain 1	1
DNA topoisomerase, type IA, central region, subdomain 2	1
DNA topoisomerase, type IA, central region, subdomain 3	1
DNA topoisomerase, type IA, core domain	1
DNA topoisomerase, type IA, DNA-binding domain	1
DNA topoisomerase, type IA, domain 2	1
DNA2/NAM7 helicase-like, AAA domain	1
DNA2/NAM7 helicase, AAA domain	1
Domain of unknown function DUF2040	1
Domain of unknown function DUF4472	1
Domain of unknown function DUF4485	1
Domain of unknown function DUF4520	1
Domain of unknown function DUF4524	1
Dynamin central domain	1
Dynamin GTPase effector	1
Dynamin superfamily	1
Dynamin-type guanine nucleotide-binding (G) domain	1
Dynamin, GTPase domain	1
Dynein regulatory complex protein 9	1
E3 UFM1-protein ligase 1	1
Elongation factor 1B gamma, C-terminal	1
Elongation factor EF1B gamma, C-terminal domain superfamily	1
Elongin-C	1
Enkurin	1
Enkurin domain-containing protein 1	1
ER membrane protein complex subunit 10	1
FAD/NAD-linked reductase, dimerisation domain superfamily	1
FAD/NAD(P)-binding domain	1
FAD/NAD(P)-binding domain superfamily	1
Forkhead-associated (FHA) domain	1
Galactose-binding-like domain superfamily	1
Glutamine synthetase/guanido kinase, catalytic domain	1
Glutathione S-transferase, C-terminal	1
Glutathione S-transferase, C-terminal-like	1
Glutathione S-transferase, N-terminal	1
Glutathione Transferase family	1
Glycogen debranching enzyme	1
Glycogen debranching enzyme, central domain	1
Glycogen debranching enzyme, glucanotransferase domain	1
Glycoside hydrolase superfamily	1
Glycosyltransferase 2-like	1
Growth arrest-specific protein 8	1
Growth arrest-specific protein 8 domain	1
GTPase effector domain	1
Guanine nucleotide exchange factor, N-terminal	1
Guanine nucleotide-binding protein, beta subunit	1
Guanylate kinase	1
Guanylate kinase-like domain	1
Guanylate kinase/L-type calcium channel beta subunit	1
Helicase SMUBP-2/Hcs1-like	1
