# Supplementary material for: Exploration of the Nuclear Proteomes in the Ciliate Oxytricha trifallax
Source: Microorganisms. 2023 Jan 30;11(2):343. doi: 10.3390/microorganisms11020343 (PMC9958989; doi:10.3390/microorganisms11020343)
Supplement: Supplementary file 1 [file microorganisms-11-00343-s001.zip › microorganisms-2102997-supplementary/tableS7.xlsx]

## Sheet: mac
InterPro domain	Count
WD40-repeat-containing domain superfamily	28
WD40 repeat	26
WD40/YVTN repeat-like-containing domain superfamily	26
WD40-repeat-containing domain	24
P-loop containing nucleoside triphosphate hydrolase	16
Nucleic acid-binding, OB-fold	13
WD40 repeat, conserved site	13
Histone-fold	11
Homeobox-like domain superfamily	11
Nucleotide-binding alpha-beta plait domain superfamily	11
RNA-binding domain superfamily	11
Helicase, C-terminal	9
RNA recognition motif domain	9
DEAD/DEAH box helicase domain	8
Helicase superfamily 1/2, ATP-binding domain	8
G-protein beta WD-40 repeat	7
RNA helicase, DEAD-box type, Q motif	7
SANT/Myb domain	7
Ankyrin repeat	6
Ankyrin repeat-containing domain	6
Ankyrin repeat-containing domain superfamily	6
Armadillo-type fold	6
LSM domain superfamily	6
LSM domain, eukaryotic/archaea-type	6
S-adenosyl-L-methionine-dependent methyltransferase	6
Zinc finger, RING/FYVE/PHD-type	5
ATP-dependent RNA helicase DEAD-box, conserved site	4
K Homology domain, type 1 superfamily	4
Poly(ADP-ribose) polymerase, catalytic domain	4
Poly(ADP-ribose) polymerase, regulatory domain superfamily	4
Tetratricopeptide-like helical domain superfamily	4
WGR domain	4
WGR domain superfamily	4
Winged helix-like DNA-binding domain superfamily	4
Anaphase-promoting complex subunit 4, WD40 domain	3
Brix domain	3
Bromodomain	3
Bromodomain-like superfamily	3
DNA-directed RNA polymerase, subunit 2	3
DNA-directed RNA polymerase, subunit 2, hybrid-binding domain	3
DNA-directed RNA polymerase, subunit 2, hybrid-binding domain superfamily	3
Domain of unknown function DUF4217	3
Helix hairpin bin domain superfamily	3
Histone H2A/H2B/H3	3
Leucine-rich repeat domain superfamily	3
MT-A70-like	3
Myb domain	3
Nucleoporin FG repeat	3
Nucleoporin peptidase S59-like	3
PNPase/RNase PH domain superfamily	3
Poly(ADP-ribose) polymerase, regulatory domain	3
Protection of telomeres protein 1	3
Ribosomal protein S5 domain 2-type fold	3
RNA polymerase Rpb2, domain 2	3
RNA polymerase Rpb2, domain 2 superfamily	3
RNA polymerase Rpb2, domain 3	3
RNA polymerase Rpb2, domain 7	3
RNA polymerase Rpb2, OB-fold	3
RNA polymerase, beta subunit, conserved site	3
RNA polymerase, beta subunit, protrusion	3
RNA polymerase, RBP11-like subunit	3
S1 domain	3
Sas10/Utp3/C1D	3
Telomeric single stranded DNA binding POT1/Cdc13	3
Zinc finger, CCHC-type	3
Zinc finger, CCHC-type superfamily	3
50S ribosomal protein L30e-like	2
Alpha/beta knot methyltransferases	2
CCAAT-binding factor	2
DNA polymerase V/Myb-binding protein 1A	2
DNA-directed RNA polymerase, insert domain	2
DNA-directed RNA polymerase, insert domain superfamily	2
DNA-directed RNA polymerase, RpoA/D/Rpb3-type	2
DNA2/NAM7 helicase-like, AAA domain	2
Exosome complex RNA-binding protein 1/RRP40/RRP4	2
H/ACA ribonucleoprotein complex, subunit Nhp2, eukaryote	2
HAT (Half-A-TPR) repeat	2
Histone H2A	2
Histone H2A conserved site	2
Histone H2A, C-terminal domain	2
HRDC-like superfamily	2
K Homology domain, type 1	2
Krr1, KH1 domain	2
Like-Sm (LSM) domain containing protein, LSm4/SmD1/SmD3	2
Myb-like domain	2
NLE	2
Nop domain	2
Nop domain superfamily	2
Nop, C-terminal domain	2
NOP5, N-terminal	2
NOSIC	2
NUC153	2
Nucleolar protein 14	2
Protein kinase domain	2
Protein kinase-like domain superfamily	2
Protein kinase, ATP binding site	2
Quinoprotein alcohol dehydrogenase-like superfamily	2
Ribosomal protein L1-like	2
Ribosomal protein L1/ribosomal biogenesis protein	2
Ribosomal protein L7Ae/L30e/S12e/Gadd45	2
Ribosomal protein L7Ae/L8/Nhp2 family	2
RNA polymerase Rpb1, domain 1	2
RNA polymerase Rpb1, domain 3	2
RNA polymerase Rpb1, domain 3 superfamily	2
RNA polymerase Rpb1, domain 4	2
RNA polymerase Rpb1, domain 5	2
RNA polymerase Rpb2, domain 4	2
RNA polymerase Rpb2, domain 5	2
RNA polymerase Rpb7-like, N-terminal domain superfamily	2
RNA polymerase subunit RPB4/RPC9	2
RNA polymerase, alpha subunit	2
RNA polymerase, N-terminal	2
RNA recognition motif domain, eukaryote	2
RNA-binding domain, S1	2
Rpb4/RPC9 superfamily	2
SANT domain	2
Serine/threonine-protein kinase, active site	2
Telomere-binding beta subunit	2
Telomere-binding protein, beta subunit domain superfamily	2
Transcription factor CBF/NF-Y/archaeal histone domain	2
tRNA (guanine-N1-)-methyltransferase, N-terminal	2
Winged helix DNA-binding domain superfamily	2
Zinc finger C2H2 superfamily	2
Zinc finger, FYVE/PHD-type	2
Zinc finger, PHD-type	2
Zinc finger, RING-type	2
Zinc finger, ZZ-type	2
Zinc finger, ZZ-type superfamily	2
50S ribosomal protein L10, insertion domain superfamily	1
60S ribosomal protein L10P, insertion domain	1
AAA+ ATPase domain	1
AARP2CN	1
AATF leucine zipper-containing domain	1
ABT1/Esf2	1
ABT1/ESF2, RNA recognition motif	1
Actin family	1
Activator of 90kDa heat shock protein ATPase-like	1
Activator of Hsp90 ATPase, Aha1	1
Acyl-CoA N-acyltransferase	1
AdoMet-dependent rRNA methyltransferase Spb1-like	1
Apoptosis-antagonizing transcription factor, C-terminal	1
Archaeal RpoH /eukaryotic RPB5 RNA polymerase subunit	1
ARID DNA-binding domain	1
ARID DNA-binding domain superfamily	1
Armadillo-like helical	1
ATPase, F1/V1/A1 complex, alpha/beta subunit, N-terminal domain	1
ATPase, nucleotide binding domain	1
B-box-type zinc finger	1
BING4, C-terminal domain	1
Bms1/Tsr1-type G domain	1
BOP1, N-terminal domain	1
BP28, C-terminal domain	1
BRCT domain	1
BRCT domain superfamily	1
Bromodomain associated domain	1
C-terminal associated domain of TOPRIM	1
Cgr1-like	1
Coiled-coil domain-containing protein 86	1
Coiled-coil domain-containing protein CCDC148/CCDC112	1
Condensin complex subunit 2/barren	1
Condensin complex subunit 3	1
Cryptochrome DASH	1
Cryptochrome/DNA photolyase class 1	1
Cryptochrome/DNA photolyase, FAD-binding domain	1
Cryptochrome/DNA photolyase, FAD-binding domain-like superfamily	1
Cryptochrome/photolyase, N-terminal domain superfamily	1
CTP:phosphocholine cytidylyltransferase domain	1
CWF11 family	1
Cys/Met metabolism, pyridoxal phosphate-dependent enzyme	1
Cytidyltransferase-like domain	1
DAMP1, SANT/Myb-like domain	1
DBP10, C-terminal	1
DDX54/DBP10 family	1
Digestive organ expansion factor, predicted	1
DNA breaking-rejoining enzyme, catalytic core	1
DNA photolyase, N-terminal	1
DNA replication licensing factor Mcm3	1
DNA topoisomerase 2, TOPRIM domain	1
DNA topoisomerase I	1
DNA topoisomerase I, catalytic core, alpha-helical subdomain, eukaryotic-type	1
DNA topoisomerase I, catalytic core, alpha/beta subdomain	1
DNA topoisomerase I, catalytic core, eukaryotic-type	1
DNA topoisomerase I, DNA binding, eukaryotic-type	1
DNA topoisomerase I, DNA binding, eukaryotic-type, N-terminal domain superfamily	1
DNA topoisomerase I, DNA binding, N-terminal domain 1	1
DNA topoisomerase I, DNA binding, N-terminal domain 2	1
DNA topoisomerase I, eukaryotic-type	1
DNA topoisomerase II, eukaryotic-type	1
DNA topoisomerase, type IIA	1
DNA topoisomerase, type IIA-like domain superfamily	1
DNA topoisomerase, type IIA, conserved site	1
DNA topoisomerase, type IIA, subunit A/ C-terminal, alpha-beta	1
DNA topoisomerase, type IIA, subunit A/C-terminal	1
DNA topoisomerase, type IIA, subunit B, C-terminal	1
DNA topoisomerase, type IIA, subunit B, domain 2	1
DNA-directed RNA pol I, largest subunit	1
DNA-directed RNA polymerase I subunit RPA2, domain 4	1
DNA-directed RNA polymerase Rpb11, 13-16kDa subunit, conserved site	1
DNA-directed RNA polymerase RPB5 subunit, eukaryote/virus	1
DNA-directed RNA polymerase subunit Rpb5-like	1
DNA-directed RNA polymerase, 30-40kDa subunit, conserved site	1
DNA-directed RNA polymerase, M/15kDa subunit	1
DNA-directed RNA polymerase, RBP11-like dimerisation domain	1
DNA-directed RNA polymerase, subunit N/Rpb10	1
DNA-directed RNA polymerases I and III subunit AC40	1
DNA-directed RNA polymerases I, II, and III subunit RPABC4	1
Dual specificity phosphatase, catalytic domain	1
Dual specificity protein phosphatase domain	1
E2F Family	1
E2F transcription factor, CC-MB domain	1
E2F-DP heterodimerization region	1
E2F/DP family, winged-helix DNA-binding domain	1
E3 ligase, CCCH-type zinc finger	1
E3 ubiquitin-protein ligase RBBP6 family	1
EF-hand domain	1
EF-hand domain pair	1
Enhancer of rudimentary	1
Enhancer of rudimentary superfamily	1
Eukaryotic rRNA processing	1
Exoribonuclease, phosphorolytic domain 1	1
Exosome complex component Csl4	1
Exosome complex component CSL4, C-terminal	1
Exosome complex component, N-terminal domain	1
Fcf2 pre-rRNA processing, C-terminal	1
Fcf2/DNTTIP2	1
Fibrillarin	1
Fibrillarin, conserved site	1
Fn3 associated repeat	1
G-protein, beta subunit	1
GNAT domain	1
GTP binding domain	1
GTP-binding protein, orthogonal bundle domain superfamily	1
Guanine nucleotide-binding protein-like 3, N-terminal domain	1
GUCT	1
H/ACA ribonucleoprotein complex, subunit Gar1/Naf1	1
H/ACA ribonucleoprotein complex, subunit Nop10	1
H/ACA ribonucleoprotein complex, subunit Nop10 superfamily	1
H/ACA RNP complex subunit Gar1/Naf1, Cbf5-binding domain	1
Helicase domain	1
High mobility group box domain	1
High mobility group box domain superfamily	1
Histidine kinase/HSP90-like ATPase	1
Histidine kinase/HSP90-like ATPase superfamily	1
Histone deacetylase	1
Histone deacetylase domain	1
Histone deacetylase domain superfamily	1
Histone deacetylase family	1
Histone deacetylase interacting domain	1
Histone H2B	1
Homeobox domain	1
Initiation factor eIF-4 gamma, MA3	1
Intron-binding protein aquarius, N-terminal	1
JmjC domain	1
KOW	1
Kri1-like, C-terminal	1
KRR1 interacting protein 1	1
Las1	1
Leucine-rich repeat	1
Mak16 protein	1
MCM domain	1
MCM OB domain	1
MCM, AAA-lid domain	1
MIF4G-like domain superfamily	1
MIF4G-like, type 3	1
Mini-chromosome maintenance protein	1
Mini-chromosome maintenance, conserved site	1
NAD(P)-binding domain superfamily	1
NET domain	1
NET domain superfamily	1
NGN domain	1
NGN domain, eukaryotic	1
Nop2p	1
Nuclear condensin complex subunit 3, C-terminal domain	1
Nuclear polyadenylated RNA-binding protein Nab2/ZC3H14	1
Nuclear pore complex protein NUP98-NUP96	1
Nuclear protein 96	1
Nuclear transcription factor Y subunit A	1
Nucleolar complex protein 2	1
